# Supplementary material for: Maternal regulation of the vertebrate oocyte-to-embryo transition
Source: PLoS Genet. 2024 Jul 25;20(7):e1011343. doi: 10.1371/journal.pgen.1011343 (PMC11302925; doi:10.1371/journal.pgen.1011343)
Supplement: S1 Data Values — (XLSX) [file pgen.1011343.s009.xlsx]

## Sheet: Fig.1F
				YG_diameter (um) per DCR					YG_diameter (um) per DCR					YG_diameter (um) per DCR					YG_diameter (um) per DCR
				wild type					p33bjta					p35aluc					p25bdth
				Ovary 1	Oocyte 1	DCR 1	23.812		Ovary 1	Oocyte 1	DCR 1	2.761		Ovary 1	Oocyte 1	DCR1	18.789		Ovary 1	Oocyte 1	DCR 1	43.589
							25.545					3.75					13.56					33.54
							17.003					5.129					19.177					39.648
							7.737					3.577					7.037					31.516
							7.933					2.599					5.856					12.994
							18.433					2.776					7.641					4.035
							11.107					6.225					8.572					5.17
							5.851					5.288					2.474					4.07
							8.391					4.56					2.878					5.448
							26.475					7.472					4.722					4.3
							28.91					4.574					3.905					5.687
							1.231					4.469					3.411					4.983
							38.837					5.162					3.224					5.928
							23.588					4.713					4.722					8.079
							29.078					4.012					3.345					3.965
						DCR 2	16.272					5.847					3.861					4.263
							21.957					3.442					2.986					3.285
							4.56					7.537					2.326					3.912
							4.56					6.677					2.804					5.159
							3.411					3.411					6.824					4.418
							35.573					4.389					7.662					3.313
							26.8					5.035					4.273					51.479
							16.58					3.415					5.912					41.342
							17.229					2.804					2.906					24.033
							7.961					2.878					3.249					5.363
							25.528					5.035					2.274					5.198
							7.965					4.176					3.249					3.426
							7.959					2.619					7.636					2.28
							6.891					3.426					2.78					4.325
							8.446					2.522					2.624					8.446
							6.088					2.365					3.103					14.03
						DCR 3	13.97					2.837					2.837				DCR 2	15.561
							19.817					3.124					4.3					30.863
							20.669					3.573					3.788					4.873
							26.201					3.313					3.269					3.453
							19.654					4.594					2.179					5.582
							18.163					3.861					3.632					4.373
							14.327					4.223					5.343					3.345
							21.155					3.348					3.898					3.767
							7.803					2.479					3.905					2.942
							16.083					2.604					3.802					37.521
							11.786					3.802					8.549					40.883
							34.141					3.632					9.751					9.426
							19.84					4.777					6.54					26.985
							11.767					2.794					4.916					5.1
							15.681					4.236					5.208					33.111
					Oocyte 2	DCR 1	19.912					2.112					3.952					5.963
							8.647					2.522					7.764					10.395
							19.253					2.568					7.803					17.318
							11.444					2.542					2.776					2.995
							14.82					2.689					3.154					7.154
							20.831					2.009					5.847					2.689
							11.67					3.739					4.061					9.832
							18.822					3.236					3.912					9.611
							8.939					4.163					4.722					6.191
							8.791				DCR 2	3.499					3.952					11.302
							15.29					4.623					11.83					42.895
							14.965					2.841					6.129					31.269
							25.488					2.542					2.436					13.56
							16.263					2.995					2.761					6.225
							25.426					5.822					2.274					3.606
						DCR 2	22.582					6.129					2.78				DCR 3	5.743
							21.138					4.012					3.861					7.584
							11.533					4.021					4.373					6.386
							18.772					4.251					3.711					7.311
							28.263					2.664					2.78					4.551
							24.007					2.415					8.383					4.492
							6.337					2.703					3.426					4.141
							24.041					2.112					16.83					8.826
							29.406					2.415					5.804					5.129
							10.578					2.878					4.651					5.515
							5.363					2.118					2.924					5.544
							13.044					2.274					10.72					4.226
							13.319					2.274					5.017					3.034
							17.579					3.606					4.251					4.585
							27.462					3.154					4.433					5.532
						DCR 3	17.765					3.265					9.779					3.952
							19.721					3.453					3.707					6.818
							18.366					4.677					13.584					9.132
							20.854					6.01					5.377					17.217
							19.177					2.761					3.739					2.644
							22.77					2.537					6.01					8.947
							17.229					3.124					17.067					6.54
							14.146					2.892					6.019					10.388
							20.61					2.874					3.905					5.959
							23.802					2.479				DCR 2	2.995					6.499
							8.234					2.878					6.596					28.517
							12.841					3.348					3.704					6.582
							20.771					3.392					5.561					4.385
							23.877					2.256					18.844					5.522
							15					4.551					4.78					5.46
				Ovary 2	Oocyte 1	DCR 1	18.68					2.723					6.088		Ovary 2	Oocyte 2	DCR 1	3.249
							25.264					2.837					3.137					6.399
							23.128					5.992					2.664					5.363
							20.194					5.525					2.112					5.685
							13.506					4.316					2.766					5.004
							16.893					3.736					14.659					5.532
							18.798					4.433					18.515					6.164
							17.143					4.112					18.192					5.014
							19.01					4.829					3.265					6.683
							26.159					5.594					4.37					4.875
							27.975					2.343					3.898					3.898
							21.618					3.514					3.446					4.018
							22.598					2.118					3.253					6.612
							24.995					2.689					4.373					7.99
							21.652					2.297					4.288					8.29
							8.939					1.787					4.074					4.492
							18.842					3.348					2.928					4.141
						DCR 2	9.096					3.392					2.703					3.912
							8.986				DCR 3	4.099					8.772					5.231
							10.114					3.898					3.806					6.883
							11.509					3.392					6.337					6.249
							11.536					3.929					7.454					17.944
							17.554					2.78					4.492					13.679
							10.176					2.761					2.485					8.651
							11.046					5.912					2.804					7.572
							16.401					3.562					2.928					3.392
							14.784					3.333					4.018					6.636
							6.368					3.065					2.343					4.061
							6.088					2.928					2.995					5.61
							5.582					3.577					2.167					7.052
							8.018					3.861					2.982				DCR 2	11.028
						DCR 3	11.312					4.78					2.986					8.335
							11.858					2.398					1.901					16.086
							20.303					2.619					2.167					3.348
							3.704					2.766					4.288					4.263
							10.203					3.199					3.289					4.722
							5.972					3.898					3.415					5.399
							7.397					3.736					2.928					4.316
							6.529					3.707					4.645					6.019
							15.915					3.573					8.572					4.385
							4.81					3.426					14.853					4.061
							5.014					2.761					9.993					6.206
							10.519					2.804					9.72					8.352
							12.016					4.62					14.224					7.338
							15.317					3.75					18.017					9.759
							4.418					4.192					14.795					4.551
							5.608					2.436					14.976					9.26
					Oocyte 2	DCR 1	14.177					2.964					9.103					9.097
							10.819					3.739					8.633					10.92
							9.747					3.411					5.784					4.481
							8.175					3.905					7.718					5.601
							14.183					3.415					4.875					5.046
							22.916					3.345					4.061					7.964
							17.455					3.606					3.446					13.672
							9.812					3.249					3.861					4.112
							16.24					3.253					2.537					3.861
							11.625					3.861					2.761					3.874
							17.464					3.739					5.37					4.214
							6.045					4.873					9.422					25.844
							5.928					4.688					7.028					7.147
							4.886					4.585					4.385				DCR 3	7.627
							5.703					2.874					2.924					6.064
							5.377					3.778					3.137					4.141
						DCR 2	15.997					2.928					13.092					4.969
							17.598					3.952					6.715					5.004
							6.185					3.902					6.578					6.249
							4.217					4.873					14.045					5.291
							16.642					4.492					4.217					4.548
							4.81					3.285					4.722					4.109
							4.916					4.325					12.252					26.547
							4.389					4.398					1.963					32.372
							4.263					3.426					5.2					16.412
							32.241		Ovary 2	Oocyte 2	DCR 1	6.088					4.873					5.162
							14.405					4.722					5.162					6.012
							9.908					3.767					4.722					5.582
							20.015					3.952					8.2					3.792
							4.021					3.154					3.664					3.595
							11.625					4.398					4.574					4.288
							8.792					3.573				DCR 3	4.46					4.151
							15.043					7.091					5.399					4.288
						DCR 3	8.986					3.086					4.226					4.884
							4.897					2.841					4.412					2.924
							8.549					4.176					4.251					3.415
							9.4					5.004					5.399					6.343
							6.473					4.012					8.647					4.012
							6.667					3.806					8.939					3.573
							15.268					5.046					3.086					30.872
							12.684					5.363					2.924
							19.822					8.986					3.736				Mean=	9.25249
							11.041					7.667					8.277
							8.886					6.57					2.604
							4.109					6.318					5.768
							4.141					6.249					5.963
							11.897					7.636					7.764
							9.373					8.121					5.038
							7.091					6.274					6.992
							17.452					7.193					3.562
												6.064					5.556
						Mean=	14.5629					5.208					6.691
												6.274					4.577
												4.236					4.959
												5.321					10.265
												5.85					2.479
												3.704					4.263
												4.71					3.861
												4.617					6.769
												4.799					6.63
												4.722					6.103
												4.09					9.338
												4.251					10.33
												2.568					8.904
												2.942					5.822
												2.703					5.243
												4.273					5.847
												2.723					11.399
												3.269					9.779
												1.963					12.06
												2.474					6.76
												3.249					6.76
												1.852					2.78
												2.942					8.572
												1.852					4.46
												3.348					5.65
												2.794					5.687
												2.624					5.248
												3.588					3.736
											DCR 2	2.928					9.779
												2.522					12.354
												2.924					4.651
												5.479					10.203
												5.65					7.812
												5.722					5.046
												5.182					7.473
												5.136					6.501
												4.176					11.38
												4.176					3.269
												4.574					3.736
												3.411					3.952
												5.2					9.258
												4.099					6.992
												5.883					7.805
												5.2					3.588
												4.873					5.713
												5.87					10.407
												5.522					4.412
												2.964					6.83
												3.086					2.837
												3.249					3.902
												3.833					3.086
												3.086					10.04
												4.223					4.226
												3.898					3.411
												4.141					5.582
												3.902					9.758
												2.924					8.61
												2.619					7.677
												2.664					2.924
												2.624					3.898
												3.704					4.886
												3.204					13.883
												2.761					3.902
												3.086					3.411
												2.679					3.912
												2.78		Ovary 2	Oocyte 2	DCR 1	3.289
												2.837					2.878
												3.898					3.514
												3.12					5.883
												2.415					2.112
												2.804					11.715
												2.892					1.949
												3.082					2.262
												3.333					3.411
												2.928					7.558
												2.522					2.209
												2.619					2.522
												3.124					2.415
												2.928					4.398
												2.262					3.09
												4.141					3.124
												4.796					7.397
												4.594					8.647
											DCR 3	4.061					3.249
												3.577					1.749
												4.577					3.253
												3.577					2.723
												5.421					12.204
												5.38					10.462
												6.401					2.458
												5.321					6.029
												5.311					5.074
												3.767					4.021
												3.38					4.176
												2.78					3.898
												2.928					2.794
												5.522					3.348
												3.736					2.209
												3.739					2.568
												3.09					9.376
												3.606					6.783
												4.074					1.749
												3.313					5.288
												4.574					4.288
												2.644					7.163
												4.46					11.114
												4.074					6.939
												4.035					8.609
												5.038					12.129
												3.912					6.106
												4.829					8.947
												5.321					7.338
												4.548					8.084
												3.902					7.796
												3.472					11.371
												3.249					3.253
												3.912					9.908
												6.337					2.479
												2.599					5.22
												3.249					2.112
												2.619					7.932
												2.928					7.397
												2.703					10.068
												3.995					7.295
												5.198					6.667
												3.348					8.985
												4.112					6.785
												3.664					9.909
												3.606					8.647
												3.664					5.706
												5.713					5.421
												5.087					6.114
																	3.289
											Mean=	3.86974					8.277
																	10.548
																	6.83
																	2.794
																	2.118
																	4.135
																	5.948
																	3.285
																	2.118
																	1.976
																	2.035
																	7.316
																	1.949
																	6.665
																	13.32
																	6.01
																DCR 2	7.147
																	14.813
																	2.679
																	2.964
																	1.6
																	1.816
																	4.551
																	2.485
																	5.496
																	4.71
																	4.223
																	5.321
																	5.446
																	12.024
																	3.902
																	5.638
																	2.703
																	4.364
																	7.408
																	14.46
																	8.162
																	5.046
																	4.796
																	9.145
																	9.518
																	2.986
																	2.924
																	4.398
																	7.163
																	3.632
																	6.677
																	6.505
																	15.931
																	9.794
																	9.956
																	2.995
																	3.912
																	7.612
																	8.51
																	8.576
																	7.5
																	3.348
																	5.198
																	4.951
																	2.942
																	6.436
																	8.771
																	14.165
																	4.109
																	6.572
																	6.401
																	2.415
																	2.179
																	6.386
																	6.499
																	13.32
																	3.236
																	3.103
																	1.949
																	2.365
																	1.956
																	3.285
																	14.588
																	14.87
																	10.324
																	3.792
																	9.461
																	12.183
																	3.082
																	12.975
																	16.379
																	9.443
																	3.595
																	3.573
																	6.992
																	4.064
																	2.995
																	3.103
																	2.436
																	1.949
																	2.644
																	3.124
																	2.78
																	4.551
																DCR 3	3.348
																	13.646
																	8.434
																	2.892
																	3.446
																	10.578
																	4.141
																	9.716
																	12.345
																	3.736
																	4.316
																	2.256
																	14.618
																	2.995
																	2.522
																	2.689
																	2.644
																	2.942
																	2.761
																	2.924
																	9.694
																	3.487
																	3.09
																	1.787
																	3.086
																	2.761
																	2.599
																	4.061
																	25.934
																	2.522
																	3.253
																	8.273
																	3.562
																	3.411
																	3.249
																	3.833
																	2.928
																	8.372
																	6.219
																	11.028
																	11.513
																	5.694
																	2.924
																	6.916
																	5.912
																	3.861
																	5.004
																	18.38
																	11.212
																	4.226
																	2.527
																	9.913
																	2.436
																	12.841
																	11.425
																	7.959
																	3.082
																	2.485
																	1.956
																	7.974
																	6.853
																	8.123
																	8.353
																	6.596
																	6.515
																	2.924
																	2.78
																	4.46
																	3.285
																	7.803
																	3.249
																	2.436
																	5.038
																	9.429
																	10.721
																	3.289
																	2.982
																	3.415
																	7.193
																Mean=	5.94523

## Sheet: Fig. 2 CG measurements
			Figure 2 Cortical Granule (CG) measurements
			wild-type Z-stacks 0 min post-activation								wild-type Z-stacks 30 min post-activation												p33bjta Z-stacks 0 min post-activation								p33bjta Z-stacks 30 min post-activation									p26ahubb Z-stacks 0 min post-activation								p26ahubb Z-stacks 30 min post-activation
			MAX_wt_0min_1_HM1	MAX_wt_0min_1_HM2	MAX_wt_0min_1_HM3	MAX_wt_0min_1_HM4	MAX_wt_0min_8_HM1	MAX_wt_0min_8_HM2	MAX_wt_0min_8_HM3		MAX_wt_30min_1_HM1	MAX_wt_30min_1_HM2	MAX_wt_30min_1_HM3	MAX_wt_30min_2_HM1	MAX_wt_30min_2_HM2	MAX_wt_30min_9_HM1	MAX_wt_30min_9_HM2	MAX_wt_30min_9_HM3					MAX_33bjta_0min_1_HM1	MAX_33bjta_0min_1_HM2	MAX_33bjta_0min_1_HM3	MAX_33bjta_0min_1_HM4	MAX_33bjta_0min_1_HM5	MAX_33bjta_0min_1_HM6	MAX_33bjta_0min_1_HM7		MAX_33bjta_30min_7_HM1	MAX_33bjta_30min_7_HM2	MAX_33bjta_30min_7_HM3	MAX_33bjta_30min_7_HM4	MAX_33bjta_30min_7_HM5					MAX_26ahub-eb_0min_6_HM4	MAX_26ahub-eb_0min_6_HM3	MAX_26ahub-eb_0min_6_HM2	MAX_26ahub-eb_0min_6_HM1	MAX_26ahub-eb_0min_5_HM7	MAX_26ahub-eb_0min_5_HM6	MAX_26ahub-eb_0min_4_HM4		MAX_26ahub_30min_9_HM4	MAX_26ahub_30min_9_HM3
			Area (um2)	Area (um2)	Area (um2)	Area (um2)	Area (um2)	Area (um2)	Area (um2)		Area (um2)	Area (um2)	Area (um2)	Area (um2)	Area (um2)	Area (um2)	Area (um2)	Area (um2)					Area (um2)	Area (um2)	Area (um2)	Area (um2)	Area (um2)	Area (um2)	Area (um2)		Area (um2)	Area (um2)	Area (um2)	Area (um2)	Area (um2)					Area (um2)	Area (um2)	Area (um2)	Area (um2)	Area (um2)	Area (um2)	Area (um2)		Area (um2)	Area (um2)
	Number of counted Cortical Granules (CGs)	1	150.659	142.387	152.574	88.466	137.639	89.461	98.499		76.747	174.786	71.768	10.8	73.07	60.279	7.889	6.281			Number of counted CGs	1	166.514	162.608	62.653	78.508	150.2	178.922	88.695		96.431	49.173	136.796	97.81	54.611			Number of counted CGs	1	100.184	68.551	62.807	49.096	104.703	97.504	78.049		68.628	68.015
		2	113.205	297.796	133.196	68.321	63.19	84.866	104.091		9.574	11.566	31.097	55.301	35.539	9.574	215.381	11.795				2	163.68	125.767	140.626	98.959	95.206	77.13	91.453		120.711	80.5	152.881	306.834	6.51				2	129.596	153.11	144.149	101.946	75.368	90.993	141.698		161.612	145.834
		3	102.635	99.955	66.866	129.443	73.07	212.394	75.291		6.74	335.786	9.651	32.016	105.469	40.212	10.34	15.319				3	118.873	160.693	104.167	76.747	162.761	95.053	100.72		86.627	118.72	47.948	68.168	58.211				3	55.454	108.61	102.865	98.269	64.951	62.807	84.406		141.315	39.599
		4	60.279	111.597	132.737	76.67	87.087	102.023	71.385		55.99	14.553	20.297	33.548	39.522	8.808	31.71	6.51				4	169.272	74.372	117.035	69.7	95.742	61.505	136.183		41.973	64.185	95.818	146.6	28.723				4	63.19	77.13	89.538	40.518	49.403	95.972	94.21		82.108	83.64
		5	88.772	75.138	92.908	110.754	78.662	140.472	54.918		93.291	12.255	10.034	10.187	23.821	56.373	8.808	9.727				5	93.75	68.398	136.643	124.847	164.906	71.309	230.853		149.587	79.964	53.156	178.003	13.71				5	70.313	133.732	48.484	41.284	105.239	76.823	66.636		101.333	190.641
		6	72.074	12.791	58.594	88.542	246.631	138.328	71.002		44.731	12.178	16.621	12.868	195.926	5.974	14.859	7.813				6	170.804	168.659	220.972	130.362	96.508	139.553	164.446		63.343	85.861	40.978	50.475	6.587				6	51.088	100.644	97.58	30.101	84.253	10.034	182.676		159.085	64.492
		7	40.058	161.076	145.987	56.603	194.624	144.915	71.692		70.16	8.349	11.566	9.727	9.804	7.047	30.561	16.314				7	75.291	143.613	166.974	88.848	163.374	128.983	210.556		106.848	36.841	36.918	10.57	12.868				7	48.407	66.407	90.993	10.11	71.232	111.827	45.803		160.387	124.771
		8	83.793	75.981	7.2	58.824	89.921	62.194	49.479		14.553	122.933	60.815	6.281	182.369	6.74	14.859	20.067				8	133.502	170.727	189.875	130.362	149.051	120.482	59.82		44.118	33.701	70.389	28.952	62.577				8	94.976	10.187	102.788	92.755	39.905	68.168	101.103		48.56	70.236
		9	173.714	78.662	38.603	136.643	46.952	62.271	48.943		8.272	131.128	14.553	6.357	27.114	25.199	21.293	7.276				9	68.781	54.764	133.885	87.47	245.329	186.582	56.373		91.376	45.497	151.272	116.575	14.093				9	179.382	54.228	116.116	35.769	57.828	82.874	101.257		11.259	40.135
		10	37.454	65.947	77.283	91.223	147.902	53.615	130.209		5.591	5.208	15.395	7.123	20.297	6.97	12.178	6.51				10	126.456	72.764	172.718	136.336	122.626	46.492	63.113		116.346	57.292	67.402	38.986	14.783				10	156.481	150.506	101.64	29.642	66.177	113.741	63.266		6.204	177.697
		11	53.232	39.905	120.099	96.738	56.603	264.707	105.086		3.906	88.619	5.591	50.858	21.523	4.672	16.085	5.898				11	86.934	161.536	49.633	76.747	81.113	42.509	79.887		89.538	35.616	42.356	28.11	19.531				11	61.505	35.693	32.246	33.778	104.55	49.479	55.99		187.884	8.885
		12	37.224	53.232	86.321	83.257	119.103	55.53	216.223		22.059	4.672	7.736	8.425	21.14	5.438	20.374	28.186				12	81.342	97.504	100.337	63.496	42.126	91.529	145.528		200.752	77.436	33.165	52.543	18.459				12	69.623	149.587	65.641	120.711	94.593	30.944	60.202		40.671	38.527
		13	46.799	84.559	80.193	76.057	84.942	61.351	72.304		3.676	3.447	8.885	46.875	11.412	7.047	13.097	4.672				13	161.689	56.449	109.835	152.498	164.829	129.903	66.636		29.948	125.077	47.488	31.02	17.31				13	80.5	42.433	25.046	61.198	59.437	10.493	58.9		6.817	12.561
		14	47.411	74.449	76.594	87.7	90.457	66.636	58.364		7.43	6.127	5.668	121.248	5.208	5.438	6.281	5.208				14	133.962	61.581	59.973	135.877	127.835	104.703	145.911		8.425	31.939	57.981	36.382	22.748				14	8.885	89.002	80.117	104.397	45.956	100.261	50.705		44.194	63.573
		15	47.641	53.769	126.073	133.12	162.225	138.328	54.918		3.37	5.591	12.638	5.591	5.362	6.127	5.285	4.825				15	76.594	81.802	138.481	68.704	186.046	58.364	47.028		31.939	38.22	47.182	51.164	26.731				15	37.148	8.119	58.9	138.328	114.967	29.029	78.968		45.497	34.008
		16	49.096	45.343	10.57	151.502	80.117	129.749	60.356		16.391	4.596	12.408	6.893	6.127	6.817	6.357	3.83				16	83.41	113.741	51.011	246.937	99.112	68.628	9.268		47.948	27.65	58.364	36.382	27.267				16	8.885	146.064	63.802	37.607	106.848	84.483	130.209		27.803	57.292
		17	45.65	90.993	136.643	69.547	55.837	153.953	58.9		3.6	4.596	5.974	55.071	4.825	5.208	7.813	4.825				17	116.575	127.222	40.901	54.994	110.601	64.339	193.475		56.603	22.212	91.223	29.642	8.196				17	9.115	87.47	41.743	49.633	34.927	42.586	39.139		12.178	35.156
		18	47.488	110.448	77.13	130.669	47.411	54.994	146.14		2.987		8.732	11.489	4.596	21.906	4.519	5.745				18	74.679	96.355	113.358	95.053	40.595	87.929	73.377		35.539	16.238	123.086	170.497	86.321				18	11.029	40.671	167.816	34.85	40.135	33.778	48.407		26.808	36.229
		19	46.492	98.499	54.075	86.244	61.122	89.308	76.211		3.217		3.064	13.48	75.445	9.651	4.749	4.749				19	60.279	31.403	85.708	94.287	85.478	47.794	98.04		38.373	86.934	46.109	12.255	5.285				19	11.642	49.02	8.885	66.407	101.41	82.261	9.804		78.585	6.893
		20	72.228	57.445	58.134	87.24	104.933	36.229	53.232		3.6		8.425	7.2	6.893	4.902	2.681	2.681				20	117.111	83.487	44.041	53.615	40.748	71.385	41.054		98.576	23.284	56.909	19.378	8.349				20	40.441	11.872	59.973	22.289	20.604	65.487	53.845		4.825	20.221
		21	33.471	94.899	109.605	120.941	65.104	108.303	43.046		17.157		30.484	18.842	5.362	4.136	2.681	3.064				21	91.146	111.29	47.948	51.854	45.42	96.355	170.88		29.029	9.881	31.48	36.076	25.276				21	21.753	50.399	39.522	27.727	9.191	55.377	32.629		22.442	9.727
		22	334.943	54.152	61.275	76.517	206.496	40.824	102.406		17.693		4.825	7.2	6.587	4.672	2.068	3.217				22	59.36	37.684	92.755	60.126	55.607	68.858	56.909		28.263	26.655	40.978	158.702	17.923				22	9.115	57.981	13.174	63.496	121.554	74.219	186.735		6.51	46.109
		23	43.505	59.743	9.957	76.44	88.159	48.484	95.053		4.213		2.911	13.557	6.357	26.655	3.676	9.421				23	49.709	120.099	46.262	53.769	63.726	8.578	86.551		34.85	11.259	172.718	24.28	8.272				23	7.2	8.196	237.44	42.969	104.703	79.734	88.695		19.072	176.012
		24	36.152	69.47	85.095	59.207	132.583	55.147	77.283		3.523			3.906	13.48	4.672	3.447	4.059				24	68.628	167.05	67.862	106.005	52.007	29.871	99.418		50.858	29.795	25.506	242.572	17.31				24	37.837	45.42	26.884	75.828	43.199	10.723	8.502		19.378	44.577
		25	42.892	129.137	41.207	62.5	132.737	67.555	46.799		3.37			13.174	13.94	3.676	1.991	2.298				25	57.369	60.739	68.092	107.997	62.5	90.916	46.569		276.196	30.867	120.252	21.216	14.936				25	7.736	11.183	27.957	29.412	34.927	33.471	20.757		19.225	29.029
		26	30.867	99.648	58.594	47.718	53.845	86.321	25.506		3.447			5.668	3.6	4.289	2.834	2.374				26	135.111	198.224	105.163	43.505	47.411	116.575	59.36		92.678	14.476	24.51	48.713	10.11				26	10.646	50.245	34.237	27.957	99.189	46.952	35.463		6.434	11.949
		27	74.755	35.616	51.011	148.362	67.862	53.845	37.607		4.519			4.979	4.136	3.676	2.987	2.068				27	54.381	116.575	50.092	75.751	67.019	34.62	129.213		190.258	8.732	51.93	50.858	34.467				27	80.959	43.505	59.207	90.993	55.607	45.726	59.743		19.225	156.481
		28	51.471	78.432	40.671	41.054	59.973	74.755	81.419		2.604			4.672	3.676	3.6	3.217	2.681				28	54.381	41.131	65.641	60.202	92.602	12.255	38.22		135.188	26.118	42.05	62.5	4.825				28	61.505	33.471	11.412	39.446	46.186	53.232	136.413		16.927	35.693
		29	90.763	42.816	99.189	99.265	44.807	101.563	51.471		2.834			4.289	3.14	3.523	2.681	2.374				29	35.769	95.512	176.471	53.922	97.504	6.97	117.035		48.024	13.021	41.131	50.705	8.885				29	7.736	12.102	97.733	71.921	99.955	99.112	11.029		44.884	10.264
		30	31.633	36.765	67.402	56.373	68.781	37.914	39.829		2.528			20.221	3.753	2.604	1.991	3.523				30	61.888	59.82	7.736	62.117	56.832	171.876	129.826		13.634	100.337	27.497	10.953	55.301				30	53.845	51.011	91.146	10.953	27.803	34.161	36.305		19.914	19.531
		31	40.901	32.322	34.927	38.603	264.477	64.951	114.354		3.6			8.655	4.289	35.463	3.14	1.838				31	65.028	59.59	38.603	33.088	77.742	50.705	9.804		19.302	153.417	43.046	31.863	18.153				31	12.255	18.842	65.641	33.471	30.867	24.816	21.14		6.817	7.2
		32	38.22	61.045	35.999	90.151	217.143	55.454	9.268		2.298			5.821	11.183	3.064	3.6	2.451				32	57.215	49.02	39.752	51.394	74.143	41.36	50.935		20.067	20.221	95.282	49.326	7.2				32	69.47	82.951	9.115	118.337	59.896	73.147	11.489		4.825	7.506
		33	53.692	36.841	40.365	34.314	60.662	45.343	10.493		2.528			5.438	7.2	13.863		2.528				33	59.513	86.551	78.355	31.863	52.543	7.123	120.252		32.322	37.914	33.088	179.612	4.825				33	8.349	106.848	72.534	7.889	64.645	101.793	34.084		8.042	26.042
		34	33.931	187.041	30.637	38.833	55.224	167.204	39.599		1.915			4.442	2.681	3.983		2.145				34	58.517	36.229	71.998	212.087	73.377	44.271	150.506		10.187	9.651	18.382	31.25	17.54				34	11.719	11.183	21.599	7.123	47.488	14.706	28.033		6.893	117.954
		35	37.454	77.666	86.321	99.801	35.693	45.037	63.956					4.289		3.447		2.298				35	161.459	22.672	73.836	10.034	32.705	11.259	112.592		14.246	8.808	36.918	27.65	129.673				35	48.56	9.727	27.727	86.627	20.221	26.195	51.164		4.979	33.395
		36	30.025	48.254	31.327	52.007	43.122	98.576	48.637					3.064		2.911		1.915				36	134.881	56.449	73.76	38.067	32.016	61.275	52.16		21.37	50.245	17.157	20.221	42.126				36	114.278	29.259	30.254	31.863	120.482	59.207	40.518		176.625	10.264
		37	30.637	33.318	127.145	92.448	59.513	239.202	45.88					3.523		3.294		1.991				37	35.616	14.017	59.513	60.049	31.02	13.71	9.038		17.77	22.672	11.949	33.701	8.272				37	25.429	12.178	49.326	18.536	21.906	8.578	10.417		6.127	41.131
		38	146.523	34.927	35.846	34.084	34.467	12.025	34.084					2.145		3.14		2.068				38	44.96	35.003	161.383	91.682	53.615	44.118	50.858		17.157	13.787	25.046	41.514	7.047				38	20.45	16.468	22.212	8.119	50.399	90.38	12.178		70.696	13.174
		39	30.944	58.364	45.19	34.927	51.318	81.725	53.386					2.604		2.528		1.915				39	45.497	62.347	84.253	126.992	42.433	64.109	7.506		43.046	19.302	19.148	53.309	5.285				39	8.961	56.143	29.259	36.382	33.701	39.292	81.572		17.617	61.888
		40	28.952	27.65	47.718	30.944	37.148	76.747	11.719					4.902		2.911		1.762				40	136.643	61.275	127.988	62.577	44.654	10.8	117.111		19.838	43.122	15.319	22.365	39.292				40	26.808	15.472	26.808	5.974	9.574	9.727	40.748		21.216	19.072
		41	110.448	94.21	90.151	59.896	51.93	34.084	20.297					2.987		2.604		1.608				41	35.08	10.417	42.203	45.956	69.087	13.174	51.471		62.194	40.978	22.825	11.412	5.591				41	12.332	31.863	31.557	21.982	102.482	58.134	38.603		6.127	7.583
		42	33.012	32.859	42.203	38.22	53.309	164.753	9.881					4.979		2.451		2.681				42	36.459	40.441	45.803	39.369	35.463	32.169	37.224		93.367	18.995	157.783	25.429	10.417				42	32.629	8.042	25.199	30.561	22.825	24.357	21.676		17.08	5.515
		43	24.127	100.72	39.752	33.701	41.207	85.325	31.863					4.979		2.834		1.915				43	35.386	61.505	81.725	34.85	43.199	55.147	76.9		41.284	16.697	24.893	50.322	4.979				43	21.906	37.99	45.65	15.012	44.731	11.719	29.335		5.515	22.748
		44	28.186	164.753	40.441	98.499	32.169	97.504	51.93					4.136		2.221		1.838				44	13.404	45.114	35.846	103.325	51.854	30.944	134.039		22.595	27.267	54.535	40.288	10.493				44	24.74	33.625	32.935	26.884	35.693	19.378	10.723		57.981	7.659
		45	34.314	36.382	35.539	39.446	208.564	61.734	82.491					2.757		2.298						45	39.905	47.565	35.693	48.101	40.748	5.821	52.85		10.187	32.093	25.506	24.127	8.349				45	18.919	8.655	30.637	32.093	6.204	33.395	47.411		6.587	143.383
		46	304.919	14.783	30.561	31.097	54.918	52.007	24.204					3.14		2.987						46	40.441	55.53	67.555	78.202	39.522	60.815	9.038		157.17	25.506	12.561	44.118	5.438				46	18.612	45.65	80.73	10.953	14.706	32.629	95.742		23.284	5.055
		47	23.208	239.431	76.057	38.067	47.105	115.58	44.577					2.145		1.915						47	100.874	30.561	42.28	29.565	54.381	7.506	9.115		6.434	7.276	11.106	11.412	5.821				47	25.889	19.914	8.042	68.168	10.953	7.43	29.565		4.672	13.557
		48	20.221	28.569	33.778	40.978	26.195	76.057	32.093					3.753		2.145						48	45.803	166.897	39.752	35.386	105.622	50.322	39.675		12.944	11.412	60.356	37.761	9.115				48	57.445	210.402	56.756	9.881	89.691	111.827	56.909		4.519	23.284
		49	9.191	34.773	29.565	37.148	47.335	40.212	39.139					3.217		3.217						49	27.803	37.301	30.637	27.344	35.003	35.233	49.326		56.449	31.557	41.973	23.438	16.008				49	6.51	52.007	27.803	21.753	64.645	35.999	9.421		16.085	44.731
		50	33.854	28.34	143.919	50.781	156.557	86.704	25.965					3.83		2.528						50	34.314	74.602	81.419	58.134	39.216	9.344	38.297		28.033	30.101	38.373	6.357	12.408				50	15.089	8.042	40.058	41.743	19.072	56.449	9.038		18.382	25.123
		51	20.987	28.876	35.769	31.863	6.127	44.041	30.791					2.604		2.834						51	53.769	58.134	10.57	11.259	44.654	33.012	89.614		5.208	35.463	17.463	6.127	18.229				51	22.518	15.089	13.71	53.156	78.432	8.578	22.901		4.672	7.736
		52	10.187	27.038	30.254	61.428	38.297	65.641	44.577					4.519		1.838						52	37.531	32.093	33.854	99.801	103.631	41.437	59.743		8.732	10.187	62.883	26.808	57.675				52	29.642	10.187	18.842	24.204	19.455	67.326	38.067		4.136	16.851
		53	21.293	8.961	44.271	35.539	78.815	33.318	41.054					2.834		2.068						53	53.539	75.062	104.933	47.641	9.651	154.489	57.369		11.183	26.348	36.076	49.403	8.272				53	15.242	19.148	15.166	38.527	9.881	31.863	19.685		41.131	7.123
		54	35.999	30.178	39.982	149.204	60.509	66.79	99.265					2.681		2.757						54	40.058	29.948	50.552	53.922	52.313	34.39	34.544		30.484	137.485	24.127	25.889	5.668				54	25.199	34.084	6.74	12.255	43.122	56.296	24.816		5.668	4.902
		55	29.795	33.778	15.625	38.986	36.765	35.616	34.237					1.762		2.528						55	83.104	8.425	22.059	160.54	77.359	9.115	10.187		52.084	18.689	28.569	6.74	9.115				55	5.515	56.373	138.558	9.115	21.906	9.957	8.196		4.136	13.557
		56	20.221	39.369	38.68	29.335	30.025	28.033	10.187					4.672		2.528						56	40.671	35.999	34.467	42.433	8.885	96.278	39.446		95.512	18.076	17.31	30.484	20.297				56	49.25	25.123	36.841	25.429	30.561	106.618	72.687		5.898	20.91
		57	7.736	9.268	37.607	34.237	39.675	10.723	32.705					2.145		1.991						57	41.743	30.637	26.118	66.1	32.629	28.723	60.968		37.071	38.68	36.382	25.659	6.817				57	17.77	99.035	54.688	23.897	57.522	6.587	30.561		13.174	13.787
		58	26.884	23.591	31.403	9.344	94.593	47.182	69.317					4.825		1.608						58	26.961	33.012	39.752	36.229	33.088	98.346	62.041		29.871	7.583	7.123	8.732	8.578				58	6.587	52.313	100.337	53.309	53.462	12.025	22.365		14.017	3.523
		59	24.433	27.88	23.438	35.922	35.003	29.335	38.756					2.451		2.451						59	39.369	31.633	26.118	31.863	28.263	12.944	9.957		35.693	17.77	23.361	8.502	32.476				59	6.051	6.817	138.022	6.51	83.104	106.771	6.051		28.799	45.497
		60	22.442	13.251	11.412	42.509	262.869	108.38	41.36					4.136		2.068						60	30.331	30.254	30.254	130.132	32.169	15.166	27.267		31.48	19.072	152.268	56.679	4.519				60	5.974	16.161	48.177	6.434	31.633	41.437	37.148		4.366	50.245
		61	23.591	28.11	31.25	33.242	34.544	47.871	33.088					2.221		2.221						61	11.412	33.165	146.294	43.429	28.263	29.412	12.178		32.705	7.353	20.067	6.281	4.902				61	23.974	10.034	161.842	10.953	23.131	28.876	24.357		72.457	4.825
		62	165.136	45.726	207.032	36.076	51.854	50.935	52.926					1.915		2.374						62	46.339	37.837	29.259	42.28	34.008	6.587	57.752		83.104	6.893	10.034	20.527	17.157				62	35.539	19.378	6.281	53.079	20.987	23.974	8.732		5.132	16.085
		63	22.136	16.314	32.246	23.821	45.343	23.438	37.454					2.221		2.987						63	47.718	7.43	177.467	80.27	50.858	37.761	10.723		20.374	41.82	23.974	34.927	48.713				63	26.501	8.732	20.144	79.427	20.221	12.791	21.753		10.417	4.902
		64	25.965	188.037	49.556	32.016	43.965	91.759	45.726					2.451		2.068						64	42.28	15.089	100.72	53.692	35.539	38.067	38.22		70.543	14.17	38.45	30.484	179.918				64	14.553	45.803	40.135	28.11	83.487	34.697	112.056		9.881	12.638
		65	30.408	9.727	25.352	12.102	32.705	272.137	43.888					2.221		2.145						65	38.68	34.161	24.204	32.093	45.037	74.755	13.48		5.821	9.268	24.127	46.492	6.587				65	8.042	47.258	9.727	96.967	32.169	9.957	68.934		4.213	5.668
		66	16.774	51.164	102.788	159.161	60.126	33.548	36.229					2.145		2.068						66	43.965	45.114	11.259	60.356	27.574	40.595	59.666		29.795	14.629	151.042	5.668	11.642				66	6.281	10.417	40.441	6.587	23.284	25.352	8.272		6.434	6.893
		67	33.471	34.544	27.574	24.357	28.799	48.484	44.118					2.374		1.532						67	30.408	7.047	74.143	11.259	77.13	74.908	137.256		4.749	6.51	29.565	8.885	9.191				67	15.625	44.194	11.106	19.148	44.731	19.072	28.723		10.723	3.676
		68	50.705	26.118	39.216	41.207	25.812	45.65	36.305					1.991		1.991						68	23.897	18.229	13.557	20.91	40.978	31.557	93.138		47.488	149.051	12.255	11.795	4.596				68	21.829	5.362	51.011	47.182	11.336	105.393	21.216		3.217	11.719
		69	13.174	14.629	34.084	11.412	41.131	49.556	23.131					2.145		1.991						69	30.867	42.739	22.518	29.259	29.489	20.374	30.178		5.285	4.979	40.978	4.136	4.366				69	36.918	43.275	96.431	18.153	23.361	10.8	77.513		11.336	12.408
		70	254.75	26.501	34.62	26.655	44.194	36.688	33.778					2.528		1.762						70	11.489	88.619	35.08	37.378	9.651	14.17	33.548		65.334	22.978	9.881	15.089	8.196				70	6.127	10.034	11.795	16.851	12.715	130.209	16.391		6.51	5.208
		71	31.863	14.4	143.306	33.395	45.956	32.859	8.655					2.068		2.221						71	48.713	26.961	22.901	45.803	34.773	41.514	28.11		96.891	10.034	430.915	6.357	3.676				71	9.268	46.186	6.74	43.122	12.791	58.977	20.067		3.753	12.332
		72	21.829	27.267	42.816	36.688	27.42	34.927	11.566					2.221		2.374						72	6.587	5.821	135.647	38.68	6.281	90.074	12.408		9.191	5.821	21.982	3.294	8.272				72	30.025	113.358	52.773	34.161	31.786	213.926	6.587		4.059	55.377
		73	460.787	113.895	77.283	6.664	34.85	32.246	29.489					3.37		1.455						73	11.566	96.048	12.868	27.191	13.94	32.093	9.651		44.96	24.816	94.287	22.212	4.289				73	5.132	66.483	44.501	10.34	13.097	14.246	14.936		13.94	5.745
		74	24.893	10.034	153.264	95.818	27.267	55.53	38.986					2.221		1.991						74	25.352	24.127	32.476	27.497	31.48	105.316	10.8		10.646	15.702	4.749	14.706	5.821				74	11.872	9.191	40.058	105.852	101.333	11.949	14.323		77.742	4.672
		75	18.229	26.118	21.14	30.714	43.505	33.931	9.421					1.762		2.068						75	13.557	254.214	36.152	28.416	45.956	16.008	22.901		29.106	4.979	26.425	7.047	4.289				75	11.642	6.817	78.891	57.062	65.258	12.944	50.399		47.258	5.668
		76	26.961	20.45	37.607	35.233	9.191	9.344	67.785					2.528		1.762						76	33.395	11.872	52.16	30.408	24.127	29.029	8.961		4.366	5.285	7.123	14.017	3.37				76	14.553	20.374	35.003	19.302	16.314	29.565	18.229		9.651	26.578
		77	13.71	18.765	23.974	28.033	34.544	178.999	29.029					2.374		1.762						77	72.074	89.002	25.123	9.344	29.642	80.193	9.344		8.655	18.229	33.318	127.988	4.979				77	11.412	5.132	10.646	26.961	44.884	107.231	18.459		37.607	8.425
		78	22.212	8.732	77.13	15.012	7.583	44.118	26.655							1.532						78	22.212	16.774	18.153	32.782	20.987	29.948	11.259		9.498	26.808	39.905	282.936	4.442				78	18.459	50.475	7.123	8.655	89.155	64.262	11.183		19.302	7.276
		79	17.234	256.435	20.067	31.863	31.25	7.506	8.502							3.6						79	14.553	27.42	20.221	8.119	29.642	11.489	8.732		6.97	10.876	24.05	6.664	4.213				79	65.794	23.208	26.348	22.212	33.165	52.926	12.868		5.285	5.515
		80	24.05	69.47	18.306	26.655	30.484	58.977	8.655							2.068						80	20.144	27.803	45.956	44.041	9.038	15.625	22.595		6.204	10.646	20.68	4.596	5.438				80	8.349	8.808	7.43	23.821	90.993	48.867	10.264		4.059	5.515
		81	18.153	25.659	26.501	26.272	20.987	147.596	5.515							2.221						81	22.059	5.745	14.706	32.016	15.855	19.838	5.591		4.596	16.774	51.624	70.083	2.068				81	5.055	74.525	23.974	13.327	46.645	38.91	24.587		26.501	5.055
		82	22.825	26.425	17.923	30.484	35.922	51.701	14.17							1.608						82	9.268	29.642	76.67	22.518	7.047	6.51	43.965		5.285	66.79	152.881	36.995	3.983				82	15.931	44.348	20.987	88.312	38.527	83.793	7.966		4.672	4.519
		83	20.68	123.622	30.178	42.433	30.561	7.2	42.816							1.685						83	6.51	514.479	11.489	7.2	171.876	16.314	7.506		3.676	4.902	130.439	160.157	7.889				83	18.612	24.127	31.02	121.937	7.047	27.42	9.115		4.979	65.947
		84	17.387	22.136	22.595	32.093	34.008	41.667	7.736							1.685						84	197.764	21.753	21.829	26.961	8.732	37.378	7.813		23.284	11.336	22.212	3.14	3.447				84	8.808	7.43	13.557	24.74	14.706	44.577	15.089		18.842	7.659
		85	12.255	26.272	25.123	90.763	9.651	43.122	9.574							1.608						85	143.536	9.574	26.501	32.322	66.177	93.521	18.382		15.089	10.57	15.625	10.646	5.668				85	44.118	16.851	5.898	6.051	14.093	20.91	9.268		3.83	3.447
		86	15.089	23.744	26.348	30.331	24.28	20.604	27.803							2.298						86	25.659	17.923	28.34	101.333	41.131	22.978	16.468		10.723	4.289	7.736	36.459	3.14				86	5.515	58.977	28.416	17.617	6.434	50.322	12.638		3.37	3.906
		87	18.842	18.076	24.969	31.939	30.484	40.748	32.016							2.911						87	124.235	19.685	25.123	43.352	29.565	7.506	22.365		5.055	22.518	5.668	24.74	3.83				87	9.957	75.445	17.54	20.221	31.71	110.218	11.489		5.515	56.066
		88	11.872	19.531	82.032	27.038	18.536	32.705	27.42							1.608						88	5.745	23.514	10.8	42.663	25.429	11.183	30.254		6.893	15.778	10.417	9.268	13.404				88	4.749	6.74	103.171	5.974	59.283	46.262	9.038		3.83	5.668
		89	84.1	17.77	18.995	24.816	42.509	25.735	27.114							2.528						89	21.829	12.715	6.204	45.497	15.472	5.285	8.655		25.965	267.235	35.31	97.121	2.681				89	15.931	9.574	56.756	6.51	11.183	65.487	23.055		5.821	9.957
		90	13.557	28.799	13.174	9.804	8.349	34.161	19.838							1.532						90	16.927	17.463	21.753	25.506	21.063	18.995	24.204		8.425	3.906	18.919	25.046	3.523				90	14.629	9.115	8.042	16.851	30.254	15.931	11.489		7.583	19.455
		91	12.944	27.803	10.953	16.085	49.556	30.484	12.408							1.915						91	13.251	22.442	17.157	28.263	86.78	47.794	103.018		20.757	5.132	35.463	6.51	6.434				91	5.208	19.302	20.374	6.204	28.569	71.921	59.13		16.391	27.344
		92	13.097	23.361	25.199	17.923	41.973	38.986	27.191							1.455						92	11.719	18.612	20.68	13.787	15.625	11.949	7.506		127.911	4.442	58.441	5.055	17.923				92	14.706	186.658	12.408	93.061	29.642	42.126	28.263		9.268	9.957
		93	18.842	23.667	15.931	26.425	297.642	10.646	29.948							1.379						93	41.284	17.463	16.851	12.944	25.199	88.236	7.276		4.596	195.467	70.083	32.476	1.608				93	4.902	7.276	9.957	59.437	22.289	48.254	14.17		7.353	6.281
		94	19.608	22.365	27.114	51.471	23.514	44.041	19.685							1.991						94	12.868	21.523	17.387	38.373	9.727	13.94	6.434		52.926	6.051	5.285	10.187	4.366				94	24.587	18.919	72.151	52.85	50.705	89.231	27.191		4.519	15.319
		95	16.544	19.761	19.761	31.02	33.318	22.136	20.91							1.685						95	88.236	21.37	19.685	27.42	11.795	7.2	6.817		29.565	33.548	6.281	4.902	2.145				95	14.859	49.862	21.063	20.45	8.808	8.808	7.43		2.834	4.289
		96	18.076	21.599	20.833	16.008	45.19	41.743	23.284							2.221						96	14.17	16.085	7.659	23.897	22.825	19.685	22.748		3.83	8.272	26.808	3.523	4.136				96	5.208	90.227	43.888	21.753	13.863	15.166	9.881		42.126	4.672
		97	187.884	53.156	29.182	6.587	36.305	12.025	27.957							1.302						97	12.868	27.191	18.459	25.199	19.608	67.249	14.629		6.587	3.676	139.094	4.902	4.136				97	4.825	53.615	28.646	10.953	8.425	11.872	21.446		5.515	3.983
		98	12.255	12.102	16.468	25.123	22.136	40.748	11.949							1.685						98	12.178	6.97	14.859	8.425	5.362	6.204	9.574		51.394	30.714	5.974	68.168	2.681				98	5.898	19.838	44.731	9.038	6.74	33.395	7.736		3.217	3.217
		99	43.275	12.638	6.127	19.761	23.591	22.136	40.671							1.685						99	11.795	9.498	10.57	34.62	409.239	17.31	20.604		88.619	137.792	5.362	75.674	5.898				99	4.979	50.475	6.664	35.693	11.489	5.974	10.11		16.238	14.553
		100	59.13	16.851	126.303	25.812	71.385	58.364	14.629							1.608						100	19.685	6.357	14.017	14.246	26.042	10.493	23.744		86.704	3.753	28.033	13.787	4.825				100	53.309	13.021	35.003	9.268	75.215	113.895	12.791		4.442	9.191
		101	11.795	11.719	15.548	22.748	17.004	21.753	9.191							2.374						101	17.31	6.357	21.599	26.578	99.342	43.735	13.251		10.723	40.901	18.612	8.808	5.668				101	9.038	19.148	14.323	5.438	34.927	6.051	8.272		66.713	76.517
		102	10.876	21.063	34.39	14.093	22.365	17.846	7.276							1.532						102	7.659	79.274	7.353	9.344	7.123	7.276	5.898		19.608	17.846	5.055	27.727	2.145				102	6.051	6.051	80.347	5.668	10.953	16.008	10.646		33.471	3.37
		103	12.485	22.136	17.77	35.999	17.54	7.43	10.11							1.379						103	13.48	31.25	11.336	22.672	12.102	88.619	24.204		20.45	3.294	47.105	4.596	6.204				103	7.43	106.618	44.884	12.255	70.083	110.678	19.685		2.987	3.37
		104	13.863	62.041	116.805	22.748	25.123	55.53	18.076							1.532						104	19.608	26.655	17.234	10.34	20.45	22.595	64.492		3.83	2.528	16.697	4.519	5.821				104	35.693	30.637	95.053	33.165	26.272	18.459	77.666		5.132	172.335
		105	16.238	77.436	22.901	41.897	29.029	74.219	36.688							1.532						105	19.378	478.939	15.166	14.936	5.055	12.178	21.293		2.834	6.74	30.791	9.115	2.757				105	3.983	71.921	7.123	54.688	190.718	102.252	39.139		4.902	3.6
		106	11.489	23.438	21.523	108.533	25.199	29.795	26.195							1.532						106	19.072	15.166	42.433	34.85	28.876	114.048	4.749		2.757	3.523	49.633	2.681	4.059				106	3.83	7.889	43.965	24.127	56.679	17.31	22.978		9.881	4.442
		107	15.702	17.77	16.008	12.715	80.04	13.327	9.498							3.906						107	6.97	10.493	17.77	25.429	7.583	6.97	6.281		6.281	2.221	27.727	3.676	8.196				107	22.365	48.713	126.839	32.169	8.578	9.727	36.612		4.289	4.059
		108	74.219	15.242	23.208	21.523	24.816	13.327	32.169							3.447						108	6.051	16.774	5.898	9.804	6.893	20.527	136.336		3.37	2.834	78.125	2.681	3.294				108	40.671	38.22	34.39	6.51	14.936	21.829	7.43		39.982	12.255
		109	13.787	16.161	20.833	17.31	16.238	22.672	7.353							1.225						109	10.11	58.9	4.442	28.569	5.974	7.966	4.749		18.612	3.294	5.668	162.685	2.604				109	7.43	52.543	7.047	40.671	44.577	165.442	19.302		3.064	2.987
		110	9.421	13.94	21.676	15.855	16.161	17.157	36.459							1.608						110	7.123	11.566	18.306	15.625	14.4	17.54	16.544		4.442	4.366	3.447	6.97	2.374				110	28.416	54.611	8.425	33.548	45.114	57.752	112.746		11.489	18.842
		111	11.029	24.663	24.204	25.506	17.157	26.655	12.102							1.532						111	20.833	15.166	10.187	9.268	16.851	29.106	26.884		24.893	3.217	129.826	2.987	4.289				111	57.981	5.285	21.216	43.352	105.546	8.502	86.244		21.753	6.664
		112	15.319	7.966	17.923	21.676	205.883	24.587	12.332							1.838						112	5.515	13.021	7.123	8.961	12.178	41.743	11.566		2.911	3.6	3.064	3.37	8.502				112	3.447	8.655	10.34	28.34	31.786	33.548	5.898		4.979	7.506
		113	392.925	11.183	8.425	16.621	16.161	27.497	20.144							1.838						113	12.944	9.268	13.787	25.429	8.272	6.434	21.676		5.362	4.825	45.65	13.251	2.451				113	7.889	44.501	17.54	14.859	16.544	12.485	19.531		39.522	3.14
		114	7.583	17.31	12.178	25.659	14.323	23.055	16.544							1.379						114	55.454	5.438	15.931	17.157	11.106	15.931	31.25		1.991	2.068	39.063	20.757	3.6				114	22.442	9.038	33.012	12.944	9.574	43.965	13.327		3.37	9.957
		115	10.493	21.063	14.093	24.28	18.076	16.468	39.063							1.838						115	6.893	19.914	9.115	56.679	116.575	4.749	122.779		5.055	5.745	5.055	34.85	9.651				115	370.406	134.575	19.072	10.723	5.898	41.514	19.761		3.6	10.34
		116	30.331	14.017	11.029	16.468	18.536	50.475	6.587							1.072						116	10.264	12.332	7.659	144.992	131.281	114.278	9.804		74.372	3.064	6.97	1.991	3.14				116	37.301	35.003	28.799	13.94	17.846	48.637	50.169		10.264	3.83
		117	19.608	15.089	31.327	34.084	18.689	21.753	28.493							1.455						117	11.566	11.566	13.251	20.68	9.574	6.204	11.183		7.889	4.596	2.757	20.987	3.217				117	64.645	54.764	45.42	15.778	14.017	51.547	7.43		4.213	4.136
		118	23.591	25.123	18.459	35.463	12.408	28.263	50.781							1.455						118	8.042	25.276	19.838	11.489	6.051	7.353	4.672		30.637	2.757	7.43	5.591	3.37				118	6.817	4.136	5.974	6.127	8.349	17.234	68.015		4.902	5.515
		119	14.017	7.123	24.969	17.463	20.833	21.293	29.718							1.762						119	12.944	192.862	6.893	8.272	17.846	16.008	3.83		5.668	387.716	76.287	12.178	3.064				119	4.902	7.889	4.596	5.132	28.799	6.664	6.817		7.813	7.583
		120	36.841	26.272	21.14	11.719	24.74	25.735	52.16							2.221						120	13.634	13.251	77.589	7.889	48.713	11.872	5.745		2.145	217.449	5.055	3.6	2.374				120	3.447	3.6	59.896	117.111	39.139	57.905	14.246		2.757	6.051
		121	16.314	18.689	16.697	10.493	23.667	20.297	18.536							1.455						121	7.43	10.57	5.974	11.872	18.919	20.833	6.434		11.183		33.242	9.344	3.447				121	30.484	82.644	8.196	77.053	70.619	49.556	10.646		3.523	3.447
		122	11.566	18.919	22.595	17.157	12.178	29.029	83.334							1.685						122	24.433	8.655	13.48	31.097	10.57	28.952	34.161		31.02		4.519	10.417	2.987				122	3.6	3.523	89.385	24.969	5.438	49.326	7.813		2.757	7.659
		123	9.957	369.181	102.788	20.91	18.842	18.765	7.353							1.838						123	12.638	20.067	603.557	20.297	7.966	58.288	11.872		49.479		13.71	4.136	9.421				123	3.983	5.208	15.395	22.518	10.8	192.709	19.531		3.37	29.948
		124	10.876	18.689	175.016	16.238	76.057	19.914	27.574							2.145						124	9.421	19.302	5.974	6.893	18.842	118.414	15.395		3.676		16.008	8.655	11.642				124	3.906	5.438	44.654	40.901	23.208	28.186	11.259		3.83	24.969
		125	9.574	88.542	15.089	20.987	24.663	29.871	20.757							1.225						125	7.736	10.34	7.966	24.51	6.817	6.204	7.583		3.753		2.987	5.821	2.221				125	7.813	10.493	10.187	4.749	18.842	6.51	35.616		17.463	4.825
		126	14.859	8.808	26.348	22.289	16.008	40.135	37.914							1.762						126	15.855	13.021	19.685	29.871	16.544	12.638	46.109		6.97		128.677	5.821	2.298				126	14.783	9.574	5.974	8.732	102.788	113.052	16.161		4.596	6.127
		127	31.097	15.012	92.908	15.548	12.408	13.021	26.578							1.532						127	21.829	7.2	5.821	13.557	7.43	21.753	14.629		8.349		26.042	47.258	451.212				127	5.055	4.059	118.567	7.2	6.127	82.644	7.43		12.638	2.604
		128	14.093	9.727	13.174	32.016	179.612	33.625	15.242							2.068						128	3.983	13.021	6.51	14.936	18.076	13.863	6.51		2.221		225.108	4.825	4.596				128	4.136	4.749	33.165	25.506	21.599	9.268	6.587		32.399	34.85
		129	12.255	14.783	22.059	19.761	89.308	13.404	12.178													129	7.276	8.885	10.8	6.893	13.48	5.974	10.723		3.14		21.37	2.604					129	2.834	2.834	29.718	7.889	15.931	72.611	17.846		6.587	8.425
		130	119.026	80.653	23.438	16.085	29.489	20.604	21.293													130	10.646	9.727	19.685	13.863	10.57	44.118	14.476		4.825		17.846	23.821					130	6.893	35.693	106.312	7.813	72.304	8.502	6.74		3.6	8.732
		131	14.629	20.45	22.059	14.323	10.11	37.837	34.773													131	7.966	35.156	15.319	9.804	18.995	10.264	22.978		58.977		87.546	22.825					131	3.523	11.183	12.944	34.314	41.207	6.893	7.2		3.14	24.28
		132	18.076	12.638	18.459	26.961	27.957	24.433	19.531													132	7.353	8.042	11.336	6.434	6.587	4.825	8.119		2.374		46.339	5.668					132	4.442	7.506	6.817	5.745	17.31	19.838	17.846		7.813	3.14
		133	11.259	13.787	10.493	185.28	18.459	9.344	12.944													133	5.132	10.493	199.756	47.105	17.923	9.421	20.067		4.289		3.217	2.604					133	3.983	3.523	3.83	23.361	75.062	46.416	5.285		31.633	71.768
		134	164.753	29.489	5.821	222.274	25.812	16.391	72.764													134	17.54	8.502	6.51	185.663	10.417	134.958	62.883		1.455		16.927	3.217					134	2.987	23.897	47.258	24.433	11.719	96.738	5.362		2.681	5.438
		135	6.434	73.377	11.336	12.332	17.923	16.238	36.382													135	16.774	6.74	4.519	6.127	23.438	16.238	89.844		1.532		6.893	26.272					135	10.953	21.982	29.642	4.979	25.429	62.577	6.97		5.362	3.37
		136	11.489	44.424	19.685	8.196	22.978	10.8	10.417													136	5.208	4.749	6.97	7.276	6.204	16.008	18.612		7.736		128.371	2.374					136	3.6	9.804	66.407	4.213	33.395	10.876	24.28		3.6	7.583
		137	16.238	87.393	17.77	17.463	18.919	20.297	22.518													137	4.979	5.208	8.119	8.042	50.475	14.323	4.749		34.084		3.447	40.288					137	3.753	28.569	26.195	8.732	24.969	27.114	6.051		29.259	11.719
		138	36.382	149.817	13.021	11.949	8.196	6.664	16.238													138	20.527	5.745	10.646	22.825	6.664	10.417	5.208		2.298		69.853	3.753					138	5.055	3.753	82.568	5.438	11.642	8.732	41.82		5.821	3.37
		139	8.425	11.106	27.42	15.625	7.43	6.817	19.914													139	10.34	5.821	8.655	6.817	6.281	5.668	10.11		21.676		11.106	2.987					139	3.906	17.08	5.591	20.527	47.411	4.596	80.653		3.217	3.983
		140	10.187	5.515	15.702	105.622	23.361	23.591	11.566													140	4.366	29.795	68.015	18.076	14.093	7.276	22.978		20.987		17.77	2.221					140	2.451	7.583	13.251	57.292	42.586	4.442	97.121		2.911	3.37
		141	9.191	49.939	15.702	9.038	27.803	17.463	28.952													141	25.506	4.749	23.974	16.697	19.378	6.281	8.578		2.068		11.949	2.145					141	3.14	3.37	3.676	18.689	13.48	69.47	67.326		13.863	3.753
		142	44.654	21.446	17.004	14.17	15.166	17.617	19.378													142	7.966	12.791	34.084	23.591	4.825	35.539	25.889		6.893		6.051	6.051					142	3.447	22.825	6.817	17.54	7.813	61.351	9.268		2.451	3.523
		143	15.472	27.88	9.651	19.608	7.353	18.153	25.659													143	15.242	6.74	4.672	5.898	11.183	4.596	4.059		7.966		7.813	7.736					143	3.6	32.399	105.163	43.505	6.051	39.905	61.581		3.14	2.681
		144	10.953	20.91	27.344	24.51	7.353	15.395	25.735													144	8.272	5.208	96.738	8.272	7.966	6.127	13.174		38.986		25.735	4.289					144	8.272	6.204	27.42	29.718	26.808	41.437	6.127		4.289	8.042
		145	48.254	9.498	17.617	153.8	17.999	65.411	19.072													145	52.543	9.574	50.475	30.637	9.344	15.012	9.957		31.327		69.777	13.48					145	3.753	2.374	8.349	21.906	22.901	71.845	38.22		82.338	2.834
		146	9.804	40.901	9.038	26.808	14.706	7.736	15.548													146	6.51	18.306	18.612	17.693	33.318	7.047	5.668		6.051		1.838	1.991					146	13.71	4.902	146.983	7.43	31.863	11.642	58.517		6.127	5.132
		147	11.106	20.221	34.39	21.293	14.706	17.234	22.518													147	6.664	6.74	4.749	7.353	22.059	37.837	6.664		3.906		3.064	2.068					147	9.881	5.974	4.825	26.118	17.463	87.546	4.825		2.834	7.276
		148	21.982	14.17	9.191	25.506	21.599	16.314	21.753													148	6.051	5.515	8.655	11.106	34.161	7.659	5.515		2.834		2.068	24.433					148	2.298	10.57	15.931	107.767	33.701	7.123	7.966		3.6	3.294
		149	49.479	14.017	183.748	20.91	37.301	24.05	16.851													149	6.051	51.394	17.923	42.892	8.885	10.264	4.979		1.762		4.979	1.915					149	3.217	16.314	90.534	6.817	30.178	23.438	8.502		21.37	3.6
		150	16.851	24.969	20.68	18.229	7.506	16.391	7.966													150	4.366	74.679	6.281	23.591	13.097	4.289	24.74		2.374		4.213	2.374					150	3.447	2.221	40.518	22.901	11.795	4.902	24.28		20.68	2.834
		151	19.608	23.514	16.085	44.194	19.225	18.842	5.438													151	5.515	56.526	4.596	5.055	14.553	7.659	7.659		4.289		4.902	1.685					151	2.528	2.528	35.31	25.123	80.423	9.038	4.596		3.753	2.604
		152	6.51	5.668	45.267	116.269	34.314	9.038	24.51													152	8.349	11.795	10.34	14.629	39.369	59.743	4.519		2.068		4.213	3.37					152	6.664	16.314	57.828	6.817	31.403	18.229	7.353		3.37	9.038
		153	7.276	29.871	4.136	10.493	24.893	45.573	9.957													153	69.164	4.366	5.438	17.157	6.97	110.524	3.983		13.174		5.208	2.834					153	21.829	2.757	40.824	5.055	13.097	13.634	14.706		3.064	3.906
		154	32.476	28.952	20.221	19.302	18.612	28.033	9.881													154	5.515	6.357	7.966	4.366	29.642	6.204	25.506		8.578		27.42	5.974					154	4.749	9.038	11.029	7.43	8.655	42.816	8.885		3.294	2.604
		155	7.659	15.012	16.314	7.2	15.778	24.204	18.153													155	5.821	3.906	8.732	4.749	11.183	16.314	14.783		6.051		2.834	2.374					155	11.336	3.447	59.283	165.442	5.362	6.357	17.54		7.659	4.519
		156	9.651	4.979	21.14	5.591	17.004	16.544	23.667													156	7.43	11.566	93.674	9.344	9.344	19.914	4.213		82.568		2.757	18.995					156	3.447	69.7	6.817	6.434	16.621	108.61	5.132		8.732	3.217
		157	7.047	97.963	8.655	24.969	6.051	13.174	24.127													157	14.859	39.369	5.515	8.042	7.659	4.289	4.979		15.166		2.757	4.289					157	5.208	3.14	5.668	13.94	7.966	79.274	12.332		62.577	5.745
		158	9.498	9.574	11.642	8.808	12.638	9.268	15.778													158	9.881	7.123	18.382	48.943	20.144	5.285	10.723		96.738		39.063	50.628					158	52.773	2.298	4.825	43.046	18.842	4.749	3.676		6.434	4.749
		159	108.533	12.332	189.646	5.821	11.872	8.961	24.893													159	7.123	5.515	5.821	6.587	4.596	7.813	41.897		69.623		2.374	3.064					159	3.906	2.911	79.657	15.242	122.167	95.436	10.034		3.064	4.136
		160	5.132	7.2	12.255	50.705	13.634	17.463	14.093													160	5.821	9.498	23.744	6.127	3.6	61.811	3.753		16.085		4.366	1.608					160	29.106	43.275	105.239	3.906	44.194	51.777	86.78		2.681	13.863
		161	8.425	8.349	6.127	111.827	14.4	21.446	13.94													161	4.213	12.178	7.43	138.558	25.046	5.055	4.902		151.196		4.289	2.221					161	2.681	7.889	25.965	5.132	38.756	84.483	60.279		5.132	6.587
		162	15.702	5.055	8.349	182.982	16.314	385.265	53.003													162	4.442	6.51	7.506	5.285	38.603	5.974	40.441		281.175		3.294	1.455					162	12.025	3.37	110.754	24.357	13.94	37.378	7.353		15.395	8.196
		163	8.349	27.191	5.591	145.145	21.063	24.816	20.221													163	6.357	43.275	6.281	6.357	27.114	6.664	3.906		7.813		1.838	10.646					163	15.931	3.294	6.587	29.412	27.267	5.821	4.672		3.906	6.51
		164	8.502	27.497	42.05	5.745	7.2	9.957	15.548													164	4.902	4.136	5.055	24.587	15.625	4.596	4.596		311.736		2.681	13.48					164	3.217	25.276	126.609	67.555	12.715	44.194	10.187		11.489	4.136
		165	5.898	5.974	14.017	3.447	20.91	7.583	8.042													165	4.596	3.983	3.753	7.966	20.297	7.583	3.983		20.221		1.608	3.14					165	2.681	2.604	115.35	46.262	8.655	10.876	8.272		5.898	3.217
		166	17.234	39.982	5.591	26.961	18.689	10.11	22.518													166	6.051	3.983	18.076	12.102	11.183	5.974	3.447		126.379		3.523						166	2.374	3.064	29.106	94.363	52.007	42.509	7.966		2.987	8.961
		167	4.902	31.557	11.566	39.982	15.855	7.966	20.45													167	4.289	38.91	7.659	16.085	7.583	40.288	105.469		237.823		114.89						167	7.506	2.145	16.085	5.821	3.983	4.749	3.676		2.604	3.447
		168	9.651	19.378	6.281	6.204	26.578	53.615	23.361													168	3.83	42.663	6.664	9.881	15.855	9.268	77.666		6.51		2.145						168	4.059	3.217	7.506	22.442	8.119	26.348	31.939		3.14	3.217
		169	9.344	75.215	106.771	12.178	22.518	15.702	6.664													169	4.289	24.51	4.136	9.957	9.115	17.234	5.745				42.816						169	2.911	2.757	60.968	4.136	5.898	41.131	4.825		2.451	3.6
		170	8.196	24.74	27.957	4.749	21.14	19.761	13.787													170	4.366	6.434	35.386	35.922	30.408	29.795	4.059				72.074						170	2.834	4.136	17.234	3.217	12.944	26.731	12.332		2.068	9.574
		171	4.059	46.645	27.038	4.672	18.306	15.702	7.506													171	7.353	3.753	3.83	3.523	6.434	106.771	6.051				2.068						171	8.732	2.911	41.054	76.057	13.404	14.093	5.285		3.294	2.221
		172	8.042	54.688	7.43	3.064	8.349	30.101	14.476													172	3.523	4.902	42.126	4.059	4.213	7.047	3.676				5.362						172	2.374	2.834	38.833	18.153	6.817	26.425	25.506		3.14	11.566
		173	16.621	16.697	11.566	47.488	15.472	8.425	22.212													173	3.83	3.906	23.131	3.753	4.289	6.357	10.723				20.144						173	3.906	2.834	19.914	30.254	32.093	26.195	5.132		15.395	4.979
		174	16.927	69.7	12.332	5.438	21.063	20.757	6.97													174	6.74	3.064	3.983	5.821	17.387	4.749	3.6				1.915						174	2.528	6.51	49.326	4.442	16.161	8.885	45.497		3.37	2.757
		175	6.51	16.008	8.425	21.446	17.54	9.727	19.072													175	7.047	2.911	3.83	33.778	6.357	51.164	26.195				1.225						175	2.451	1.915	13.94	3.906	16.391	5.745	11.795		3.14	4.825
		176	6.051	7.966	16.008	80.347	8.655	9.115	16.697													176	5.208	4.136	3.753	8.196	7.047	5.285	4.059				10.646						176	2.374	1.991	5.668	60.892	4.442	5.668	10.723		3.523	2.987
		177	32.705	17.693	3.37	4.596	33.854	19.838	21.446													177	5.208	16.085	39.752	6.664	72.151	22.059	4.519				72.457						177	5.132	4.672	70.313	4.672	50.322	45.88	6.051		1.991	7.43
		178	61.122	168.046	8.272	120.788	5.362	26.425	46.952													178	21.216	7.966	4.289	66.79	4.136	6.204	3.14				14.246						178	2.604	29.489	6.817	65.181	17.157	35.003	11.566		4.825	4.289
		179	15.395	12.944	5.898	8.502	14.859	17.004	25.812													179	8.808	43.658	8.578	4.519	6.97	32.782	3.064				29.106						179	3.37	3.217	8.042	5.515	8.885	5.591	36.765		3.14	2.068
		180	7.659	58.9	119.562	23.361	17.157	13.097	21.676													180	26.501	6.204	13.327	7.047	28.799	30.178	6.281				22.136						180	2.757	1.838	29.795	3.447	55.76	4.979	37.454		2.068	7.43
		181	9.115	42.663	19.608	20.221	280.945	6.127	19.991													181	10.723	3.447	4.442	163.221	14.936	6.664	12.638				23.438						181	15.012	32.629	4.289	54.152	13.097	56.986	25.965		1.915	10.417
		182	4.749	14.553	168.429	4.519	13.557	10.876	10.417													182	6.434	2.911	23.974	3.83	4.596	6.127	2.451				86.474						182	58.977	2.221	21.523	3.523	4.059	29.871	14.246		7.123	4.749
		183	22.672	35.003	6.51	39.752	14.323	16.697	56.909													183	4.136	5.285	16.085	4.366	70.236	3.676	8.272				82.415						183	2.911	2.681	4.519	4.442	12.102	54.841	5.668		8.578	18.765
		184	24.893	28.952	46.033	35.922	19.225	38.22	20.45													184	3.6	8.502	4.749	4.213	10.11	98.346	53.615				28.876						184	4.749	9.727	8.655	42.126	37.99	4.213	6.97		5.821	15.012
		185	6.127	4.519	10.034	8.119	26.501	14.323	8.196													185	2.911	7.276	25.965	3.83	13.48	8.655	2.757				191.407						185	2.145	2.221	35.922	56.603	10.493	4.519	5.515		8.732	11.029
		186	5.132	31.939	13.021	29.412	14.093	35.463	10.57													186	7.966	3.753	4.672	3.447	19.608	62.96	4.672				1.762						186	2.068	6.434	57.445	43.122	36.229	3.83	6.51		3.906	2.987
		187	18.765	7.659	9.038	2.604	8.272	14.936	18.689													187	6.97	3.064	4.059	7.889	3.83	4.596	5.362				1.455						187	6.587	2.451	123.086	3.14	5.898	14.936	4.289		1.915	3.676
		188	7.583	54.381	15.702	13.557	15.778	13.48	19.991													188	5.591	3.676	115.197	4.213	4.979	15.166	9.115										188	11.029	9.804	10.57	3.753	21.37	9.651	3.676		6.434	4.366
		189	39.292	21.599	4.136	9.268	11.566	11.872	18.153													189	4.136	4.213	4.059	5.438	23.974	19.838	2.987										189	10.417	2.298	79.504	142.387	10.187	19.991	34.237		12.025	7.583
		190	8.272	39.599	35.922	3.064	90.534	16.085	17.08													190	44.577	2.604	6.817	5.362	46.645	5.362	2.604										190	10.876	3.523	151.732	29.489	22.136	2.528	5.208		2.987	2.145
		191	5.668	3.447	219.594	2.374	8.349	27.191	23.744													191	28.723	2.528	10.876	5.668	23.591	4.749	3.753										191	3.217	33.395	43.199	3.6	6.51	5.821	5.515		4.136	5.208
		192	5.898	46.492	155.868	5.362	10.8	19.072	12.102													192	5.898	2.834	6.74	4.902	4.289	7.047	21.37										192	8.808	1.608	8.655	27.191	4.519	11.642	17.463		1.991	2.604
		193	4.825	37.454	4.596	2.068	19.685	20.757	8.808													193	3.447	4.136	2.757	2.757	4.672	20.68	2.757										193	2.145	206.42	6.817	8.578	9.804	7.813	17.693		5.974	2.451
		194	8.119	3.6	8.272	10.646	8.655	9.115	34.161													194	3.83	7.047	5.591	2.604	6.817	4.213	5.668										194	5.132	8.961	8.655	13.71	4.136	9.344	5.208		3.217	1.762
		195	6.281	5.438	35.922	2.528	15.625	17.31	6.051													195	3.906	3.6	3.83	3.983	9.344	5.745	2.298										195	9.881	245.865	3.217	4.672	7.813	3.294	6.97		4.366	9.574
		196	3.6	5.745	3.906	2.834	14.936	10.723	80.423													196	2.834	2.987	3.6	34.084	20.144	3.983	3.294										196	2.145	17.693	3.676	5.515	15.855	9.421	5.285		3.217	3.14
		197	7.736	8.885	9.881	2.374	4.825	18.076	12.868													197	4.749	6.127	11.566	39.599	7.966	3.37	1.915										197	2.221	24.51	3.14	9.804	10.646	5.745	5.285		1.915	2.528
		198	6.204	30.331	10.953	8.272	20.91	8.808	18.919													198	11.872	22.825	4.366	4.136	7.659	4.136	13.021										198	4.596	233.074	60.892	8.885	5.821	16.161	4.442		5.055	7.123
		199	3.294	6.127	67.019	6.817	31.02	12.561	18.076													199	31.25	4.749	9.498	2.451	4.442	5.285	3.676										199	45.114	17.54	6.434	3.523	10.876	6.74	6.664		1.685	2.987
		200	11.183	44.501	5.055	3.294	14.936	12.485	37.301													200	8.272	2.911	13.557	3.447	49.479	3.676	2.221										200	2.528	160.693	49.096	11.336	23.055	45.88	34.544		4.979	2.834
		201	5.515	107.92	2.987	272.903	12.638	22.136	19.378													201	5.055	5.591	2.374	4.059	3.6	4.213	2.374										201	2.528	47.565	9.421	23.055	80.653	24.433	20.604		9.574	2.911
		202	5.898	22.978	3.14	2.681	14.323	26.501	14.246													202	2.451	3.14	3.217	3.6	7.813	3.83	2.068										202	6.204		44.577	28.723	24.816	11.106	19.685		3.523	3.37
		203	3.753	3.983	6.357	9.421	7.43	10.493	19.225													203	3.14	4.289	12.715	2.911	5.591	3.523	2.987										203	159.621		21.14	3.83	16.927	6.817	2.681		2.528	3.983
		204	4.442	31.633	3.523	12.791	39.905	189.952	22.059													204	4.596	3.983	23.514	3.753	4.289	3.6	2.374										204	2.068		11.872	6.74	18.153	2.911	31.097		3.83	4.213
		205	4.596	2.911	2.911	18.612	11.183	20.91	25.352													205	3.676	2.834	21.523	14.017	2.834	3.906	2.528										205	2.604		15.548	2.911	33.625	2.757	5.285		2.221	51.547
		206	12.178	10.34	41.897	213.083	5.285	26.731	8.502													206	3.83	2.987	26.348	98.959	2.911	24.74	2.374										206	2.604		20.374	9.038	3.447	2.987	4.672		3.064	3.447
		207	7.123	9.268	4.059	0.996	14.017	11.949	15.778													207	4.136	4.825	2.987	3.83	2.604	7.583	1.991										207	1.455		18.153	8.961	11.412	3.523	7.353		1.838	2.374
		208	4.596	28.033	24.204	0.766	14.936	19.914	18.612													208	3.14	2.298	2.221	6.357	3.37	7.43	2.451										208	2.068		55.99	3.37	7.047	14.476	11.029		17.54	8.272
		209	6.893	4.059	13.251	1.072	14.476	30.254	7.889													209	4.442	2.145	6.51	13.404	3.906	7.353	2.374										209	2.834		14.246	7.966	4.519	2.911	50.475		3.447	2.374
		210	7.506	8.272	2.221	0.919	9.115	18.229	13.327													210	1.762	5.208	2.374	3.37	3.83	5.132	2.528										210	1.915		9.804	3.753	6.051	6.51	4.596		4.825	6.74
		211	10.264	1.991	29.871	2.145	18.076	85.861	18.459													211	8.425	4.672	2.451	7.2	4.902	5.132	2.068										211	3.37		22.289	34.697	3.83	60.585	2.681		2.987	5.132
		212	2.528	2.528	1.915	2.604	22.289	47.488	14.859													212	4.825	2.374	3.983	19.914	3.294	31.25	3.14										212	22.672		12.791	11.412	9.804	7.2	3.983		6.817	6.893
		213	5.898	19.608	3.294	0.766	7.047	6.893	7.506													213	3.294	23.591	2.221	2.757	8.578	6.74	1.762										213	9.881		100.95	2.834	15.931	7.889	7.889		2.374	3.906
		214	4.979	4.213	3.217	0.919	31.557	9.344	38.91													214	12.868	2.528	3.294	3.064	2.834	4.213	4.213										214	1.915		2.604	19.378	9.191	41.207	19.761		2.068	9.344
		215	4.596	4.136	2.298		9.804	187.271	39.829													215	3.447	2.374	1.915	21.293	3.14	3.294	3.983										215	2.681		32.476	16.544	92.448	6.434	4.519		4.059	6.357
		216	14.17	3.064	6.204		34.467	11.336	9.344													216	2.757	2.911	3.523	13.71	2.604	64.645	2.068										216	1.762		114.814	2.528	14.323	28.569	5.055		3.294	11.183
		217	12.791	2.911	318.169		7.276	8.119	14.553													217	3.447	3.064	2.604	3.064	3.14	4.672	2.528										217	1.685		51.471	2.681	3.523	8.119	5.591		11.029	2.298
		218	304.995	12.868	3.906		14.783	10.646	113.358													218	5.055	17.234	2.834	8.042	3.906	6.97	2.681										218	145.145		8.732	25.352	12.408	7.2	3.753		1.532	7.736
		219		8.502	2.451		121.324	7.353	5.362													219	3.217	2.757	1.915	2.451	3.983	9.268	2.068										219	272.749		4.442	2.528	5.132	36.995	11.566		1.762	3.753
		220		14.093	2.681		27.42	9.727	9.038													220	5.055	4.059	2.298	4.213	2.528	3.753	2.298										220	95.818		17.77	37.607	11.183	60.968	5.285		2.757	3.14
		221		17.54	6.051		7.659	17.157	8.119													221	2.145	13.327	2.451	11.795	2.681	9.421	2.374										221	5.208		4.519	44.577	14.629	3.217	3.217		2.757	2.604
		222		19.608	248.929		7.43	166.744	28.646													222	2.604	14.323	1.762	2.451	4.059	2.834	1.685										222	2.911		3.37	4.902	28.723	6.281	6.127		4.059	5.132
		223		4.519	2.221		17.693	12.025	20.833													223	2.374	2.298	7.736	8.425	2.451	3.523	2.681										223	203.049		27.65	4.672	5.285	42.28	5.055		4.519	2.834
		224		1.991	8.119		8.119	26.118	20.144													224	59.13	1.762	4.366	4.519	31.25	16.697	1.991										224	5.055		3.523	2.987	7.2	17.08	3.983		4.059	4.979
		225		1.915			201.441	21.216	15.012													225	4.749	4.902	3.676	2.528	2.451	4.059	2.221										225	32.859		4.979	25.506	7.889	3.294	1.838		1.991	6.127
		226		2.145			12.868	75.445	11.183													226	2.374	4.902	2.451	5.974	2.987	2.681	1.532										226	3.523		18.306	4.366	55.301	45.956	5.745		8.961	26.348
		227		5.745			10.723	5.362	47.335													227	2.681	4.366	9.498	3.217	23.284	5.055	1.762										227	2.374		1.991	16.008	4.366	3.983	44.118		5.974	1.608
		228		15.702			11.795	264.784	26.808													228	18.765	22.978	3.523	6.51	3.14	3.064	3.14										228	2.987		3.217	19.072	5.668	7.43	5.515		1.838	35.769
		229		12.485			6.127	24.28	68.015													229	2.681	68.398	6.434	3.294	2.681	3.064	14.859										229			2.221	8.885	32.782	9.115	2.374		5.285	1.991
		230		10.8			9.574	11.795	13.863													230	6.664	25.659	2.757	5.821	2.604	5.974	2.528										230			4.136	3.676	13.174	6.817	13.251		2.604	1.762
		231		8.885			22.825	6.051	15.472													231	2.987	17.693	2.528	1.608	4.442	2.374	2.145										231			2.221	12.408	3.14	18.229	2.911		9.115	3.294
		232		235.142			15.855	14.17	62.117													232	13.48	4.825	2.068	4.059	3.294	21.216	2.451										232			4.213	18.842	7.506	3.447	2.298		19.838	1.991
		233		4.366			15.089	20.91	15.089													233	127.758	1.915	1.685	3.753	3.37	3.83	2.145										233			11.719	5.208	3.294	4.136	2.604		2.757	10.493
		234		218.751			15.242	16.544	17.617													234	123.316	2.068	2.834	3.064	7.2	16.544	3.064										234			3.6	2.911	11.642	3.6	3.906		2.298	1.915
		235		14.476			9.344	105.929	9.727													235	2.068	4.519	2.604	3.064	2.298	11.029	1.838										235			2.451	1.915	8.885	19.531	3.064		16.085	4.136
		236		16.697			35.08	7.889	27.727													236	2.221	2.221	5.362	6.74	5.668	22.825	1.455										236			5.745	17.77	4.902	3.37	2.757		413.452	3.83
		237		218.751			30.101	13.71	7.659													237	1.225	2.068	2.374	1.455	4.289	4.902	1.532										237			42.586	2.298	20.297	2.604	2.911		247.397	3.6
		238		20.987			5.898	11.489	29.182													238	0.996	2.604	2.681	3.6	3.983	18.995	2.221										238			9.881	39.829	4.979	7.506	35.463		332.033	2.068
		239		25.812			14.093	26.348	16.697													239	2.221	146.217	4.519	2.757	3.37	2.451	4.059										239			14.4	12.178	12.102	35.003	10.723		112.975	3.6
		240		153.57			17.234	15.242	4.442													240	2.911	140.855	2.221	2.298	4.596	3.753	1.685										240			1.762	2.221	8.119	11.566	1.915			2.221
		241		41.437			10.264	3.83	21.216													241	1.762		1.838	1.991	4.519	3.37	3.217										241			2.757	2.604	5.055	18.995	5.898			2.834
		242		45.42			79.198	13.94	12.868													242	2.221		2.604	2.604	3.676	2.757	2.987										242			2.528	48.331	3.294	29.412	1.991			8.042
		243		4.442			9.651	42.203	10.264													243	1.072		3.14	4.213	2.451	4.596	1.532										243			17.463	52.007	2.987	2.757	10.034			10.417
		244		10.953			18.842	12.638	17.846													244			1.762	9.727	7.813	5.898	4.596										244			3.447	39.982	7.353	5.591	4.059			2.374
		245		121.554			64.032	186.122	6.357													245			1.991	8.655	2.145	2.221	6.97										245			2.298	5.898	12.102	6.74	2.757			13.787
		246		6.893			21.063	67.479	11.183													246			6.051	3.37	2.834	18.382											246			6.587	10.8	3.83	7.506	4.825			5.438
		247		245.329			18.229	7.659	9.115													247			2.374	4.519	2.681	82.415											247			13.404	13.097	4.519	2.604	5.668			4.519
		248		4.672			15.778	9.651	7.047													248			2.298	2.451	4.825	14.323											248			13.48	2.834	3.447	31.02	8.885			2.451
		249		35.922			6.587	33.395	10.953													249			4.596	4.825	2.145	2.911											249			2.221	5.515	13.404	3.676	4.979			2.757
		250		212.087			13.787	11.412	16.238													250			2.221	3.14	4.213	3.294											250			11.949	1.685	6.204	5.668	2.451			12.408
		251		21.216			4.825	6.893	6.97													251			2.604	2.528	3.447	15.242											251			1.991	3.14	7.889	4.366	3.447			2.298
		252					10.493	13.404	37.531													252			1.608	3.523	2.528	2.911											252			11.106	59.896	3.6	3.6	2.987			3.523
		253					13.174	11.259	5.055													253			1.608	6.434	2.451	5.515											253			12.944	1.838	4.289	40.441	3.217			2.298
		254					10.187	13.404	16.774													254			2.451	2.145	4.672	1.991											254			2.298	3.676	3.983	17.31	10.646			4.979
		255					12.868	7.2	97.121													255			2.374	2.374	1.608	2.987											255			6.357	2.528	14.629	2.374	1.685			2.374
		256					9.651	4.596	12.332													256			2.911	2.221	5.055	2.528											256			1.838	4.979	2.374	16.238	2.298			2.528
		257					6.817	7.889	5.898													257			2.911	2.374	11.719	3.523											257			4.519	2.068	4.902	5.438	4.825			3.14
		258					10.876	6.97	11.029													258			3.523	2.298	1.991	7.736											258			2.528	1.915	5.821	17.31	3.83			6.587
		259					6.51	10.8	27.88													259			1.991	2.145	1.915	2.374											259			2.834	3.37	4.442	18.229	3.983			3.217
		260					16.085	26.348	11.489													260			2.145	2.834	1.991	1.991											260			5.208	3.14	4.596	3.906	4.442			3.064
		261					4.749	8.885	10.417													261			2.145	3.676	2.911	3.217											261			6.817	2.221	7.123	3.906	7.583			2.911
		262					19.302	4.059	6.051													262			3.523	3.753	4.136	3.294											262			2.221	1.685	14.4	2.145	1.991			2.528
		263					9.115	59.59	6.893													263			2.834	13.097	4.596	3.83											263			2.987	3.294	5.745	3.983	3.447			5.591
		264					12.102	9.191	4.442													264			2.374	1.762	2.221	2.604											264			3.83	2.987	30.714	2.374	2.987			1.532
		265					5.591	21.293	136.796													265			2.757	3.064	3.676	3.753											265			3.676	3.447	4.902	3.83	2.451			3.14
		266					14.093	23.361	11.489													266			3.447	2.528	1.991	3.294											266			2.298	2.681	2.834	4.059	2.911			3.676
		267					23.897	17.004	13.71													267			33.701	8.425	2.298	2.834											267			33.242	1.838	6.434	7.736	3.217			277.575
		268					21.982	5.898	20.221													268			8.961	2.604	3.294	2.757											268			2.604	2.298	4.519	16.851	6.97			96.201
		269					3.447	13.327	7.276													269			11.719	3.064	2.681	8.655											269			1.762	2.145	57.369	1.532	2.068			162.914
		270					30.944	16.008	9.038													270			9.421	2.221	2.834	4.289											270			6.74	2.068	22.059	83.334	40.058
		271					23.284	12.025	27.727													271			5.668	2.374	1.608	5.132											271			3.753	2.221	13.097	66.253	14.017
		272					4.213	16.161	8.119													272			2.221	3.676	2.528	2.221											272			2.298	67.096	3.523	10.723	5.285
		273					20.527	6.127	6.051													273			2.757	3.37	3.064	3.14											273			2.681	1.685	5.745	55.837	13.48
		274					16.774	25.199	7.966													274			3.064	3.906	1.685	5.362											274			2.604	1.915	5.208	16.085	1.532
		275					3.983	3.294	119.792													275			11.489	2.221	6.204	3.753											275			4.596	3.906	12.485	265.397	4.136
		276					12.255	4.672	10.34													276			2.374	2.221	2.145	7.736											276			6.434	5.208	27.803	100.567	3.217
		277					16.851	3.753	3.906													277			1.685	2.604	2.528	10.493											277			141.085	2.987	6.893	6.434	21.446
		278					7.506	13.404	4.136													278			10.34	1.608	1.762	1.685											278			7.43	188.803	13.48	30.331	3.217
		279					11.336	5.668	9.804													279			46.569	3.294	1.838	2.528											279			4.596	145.987	2.451	38.91	1.915
		280					11.642	14.936	3.37													280				5.591	1.991	17.54											280			23.361	136.413	12.791	53.232	6.51
		281					3.83	7.966	4.289													281				3.14	5.898	2.757											281			5.591	225.032	3.753	15.012	1.532
		282					28.876	11.795	3.294													282				1.838	2.757	48.024											282			90.304	165.595	38.756	10.034	2.145
		283					4.749	6.893	26.578													283				1.685	2.681	2.528											283			170.727	145.374	4.596	193.245	22.672
		284					20.527	24.816	15.702													284				1.991	4.136	1.762											284			248.546	19.761	13.021	47.641	3.294
		285					3.217	2.757	19.838													285				2.604	2.374	2.221											285			111.827	123.009	7.583	267.158	3.523
		286					5.515	5.362	2.987													286				1.302	2.528	1.838											286				107.384	18.153	32.016	2.374
		287					15.625	12.102	21.906													287				14.17	3.217	8.119											287					64.722	31.557	1.762
		288					5.898	3.217	37.607													288				2.604	1.532	1.838											288					2.987	19.991	2.834
		289					10.264	4.213	5.055													289				1.915	1.685	1.915											289					4.749	195.467	4.672
		290					8.272	21.753	17.77													290				1.838	1.455	2.068											290					2.298	6.587	7.813
		291					9.727	11.489	30.791													291				6.51	2.451	4.442											291					1.838		2.145
		292					10.8	11.566	5.745													292				9.191	4.059	2.298											292					2.757		15.472
		293					3.217	7.813	9.498													293				2.681	4.213	1.608											293					16.391		2.987
		294					35.463	135.953	61.888													294				3.14	8.578	3.83											294					19.914		2.757
		295					13.097	11.642	12.102													295				7.123	10.417	1.838											295					6.664		4.442
		296					118.567	11.795	3.676													296				5.362	7.506	3.83											296					6.97		4.366
		297					3.753	14.859	3.906													297				2.145	16.927	1.455											297					9.421		15.778
		298					33.088	4.213	5.668													298				9.344		2.068											298					7.736		1.991
		299					16.927	254.137	11.029													299				74.066		2.911											299					88.695		4.289
		300					15.319	14.783	3.983													300				12.944		2.221											300					70.389		107.614
		301					69.623	3.447	12.638													301				6.051		1.838											301					151.349		3.753
		302					186.888	6.051	4.902													302				13.557		3.064											302					91.453		5.362
		303					14.859	7.276	5.055													303				0.766		1.838											303					10.34		4.902
		304					47.258	3.447	10.8													304				1.685		1.685											304					280.485		10.493
		305					28.11	20.45	24.816													305				1.455		2.757											305							59.59
		306					21.829	19.531	7.2													306				6.664		46.109											306							75.904
		307					7.276	41.82	9.574													307						6.204											307							7.506
		308					10.57	138.787	6.127													308						59.666											308							132.2
		309					26.425	18.765	15.778													309						69.777											309							13.94
		310					6.817	14.859	17.693													310						63.419											310							12.485
		311					458.795	9.344	10.264													311						128.677											311							370.636
		312					93.827	241.806	5.745													312						2.298											312							11.336
		313						6.97	2.911													313						2.528											313							165.136
		314						9.421	20.067													314						4.366											314							101.793
		315						2.221	6.051													315						1.608											315							99.189
		316						10.8	3.83													316						10.187											316							117.418
		317							4.289													317						51.394											317							63.573
		318							5.055													318						124.311											318							9.804
		319							8.196													319						2.145											319							136.183
		320							4.136													320						3.676											320
		321							5.362													321																	321
		322							3.064													322																	322
		323							3.523																														323
		324							25.352																														324
		325							2.068													SUM	7616.46	8913.96	8882.7	8653.37	8484.8	8668.93	7534.04		6766.04	4344.23	7664.41	5380.53	2272.3				325
		326							1.685																														326
		327							128.064
		328							13.021
		329							134.192
		330							271.371																														SUM	5385.14	7019.71	10461.1	8656.75	9329.32	10975.4	8369.68		5000.25	5072.55
		331							162.608
		332							150.659
		333							114.89
		334							80.653
		335							23.897
		336							6.664
		337							38.144
		338							14.093
		339							5.438
		340							16.085
		341							28.646
		342							504.062
		343							33.548
		344							20.833
		345							14.553
		346							169.425
		347							7.2
		348							10.034
		349							8.961
		350							204.888
		351							104.78
		352							8.272
		353							133.809
		354							202.054
		355							6.434
		356							8.042
		357							37.914
		358							129.213
		359							41.897
		360							312.731
		361							195.62
		362							140.779
		363							15.625
		364							265.626
		365							9.344
		366							173.255
		367							484.99
		368							23.591
		369							5.898
		370							177.314
		SUM	8087.05	11007.9	9429.58	9093.26	12332	12897.1	13650.3		528.114	946.39	379.138	760.037	964.846	617.109	489.432	242.263
[truncated: 15 more columns]

## Sheet: Fig.2B
			Egg-to-Chorion Index (ECI)
			wild type	p33bjta	p26ahubb	p35aluc
	Number of activated eggs	1	0.581482	0.616342	0.591123	0.666667
		2	0.617391	0.640244	0.568182	0.607595
		3	0.598758	0.69988	0.586957	0.649007
		4	0.600665	0.67125	0.595628	0.619048
		5	0.579284	0.62079	0.567251	0.605096
		6	0.574026	0.608365	0.59322	0.5875
		7	0.59149	0.622468	0.554286	0.633987
		8	0.598049	0.558065	0.582857	0.696296
		9	0.588267	0.644158	0.610169	0.585366
		10	0.606374	0.538426	0.593407	0.643836
		11	0.600095	0.64198	0.601124	0.628931
		12	0.62177	0.601732	0.558659	0.593939
		13	0.618621	0.787834	0.576923	0.655844
		14	0.621101	0.677581	0.571429	0.633987
		15	0.609412	0.642612	0.630058	0.673913
		16	0.604768	0.619529	0.611429	0.58125
		17	0.645565	0.64198	0.603352	0.668919
		18	0.614662	0.599868	0.566474	0.61875
		19	0.604005	0.599912	0.594444	0.717391
		20	0.606238	0.607325	0.598901	0.621118
		21	0.610048	0.693333	0.603448
		22	0.604762	0.574369	0.593023
		23	0.624268	0.623323	0.6
		24	0.588738	0.786364	0.594286
		25	0.628966	0.62338	0.627119
		26	0.606926	0.604848
		27	0.636877	0.617346
		28	0.606349	0.623457
		29	0.629584	0.60643
		30	0.619127	0.656039
		31	0.583546	0.654193
		32	0.600775	0.619693
		33	0.585819	0.741765
		34	0.62069	0.666952
		35	0.600001	0.627976
		36	0.606742	0.628729
		37	0.620154	0.649292
		37	0.574075	0.62478
		39	0.604564	0.597506
		40	0.613636	0.668831
		41	0.596294	0.60233
		42	0.616539	0.591328
		43	0.594696
		44	0.587786
		45	0.61567
		46	0.611538
		47	0.606177
		48	0.633858

## Sheet: Fig.2D
			Total CG area per DLR 0 min post-activation							Total CG area per DLR 30 min post-activation
			wild type	p33bjta	p26ahubb	p35aluc				wild type	p33bjta	p26ahubb	p35aluc
	# of unactivated eggs	1	8087.05	7616.46	5385.14	11722		# of activated eggs	1	528.114	6766.04	5000.25	5125.25
		2	11007.9	8913.96	7019.71	7093.1			2	946.39	4344.23	5072.55	7204.15
		3	9429.58	8882.7	10461.1	8965.34			3	379.138	7664.41	5252.1	3794.29
		4	9093.26	8653.37	8656.75	8870.83			4	760.037	5380.53	2362.61	4009.44
		5	12332	8484.8	9329.32	10215.9			5	964.846	2272.3		2884.82
		6	12897.1	8668.93	10975.4				6	617.109			2614.06
		7	13650.3	7534.04	8369.68				7	489.432
									8	242.263

## Sheet: Fig.2E
			Number of CGs per DLR 0 min post-activation							Number of CGs per DLR 30 min post-activation							CG Median Size 0 min post-activation							CG Median Size 30 min post-activation
			wild type	p33bjta	p26ahubb	p35aluc				wild type	p33bjta	p26ahubb	p35aluc				wild type	p33bjta	p26ahubb	p35aluc				wild type	p33bjta	p26ahubb	p35aluc
	# of unactivated eggs	1	218	243	228	204		# of activated eggs	1	34	168	239	61		# of unactivated eggs	1	17.7315	12.868	8.77	39.7905		# of activated eggs	1	4.0595	20.2975	5.821	35.769
		2	251	240	201	140			2	17	120	269	80			2	24.969	15.166	16.851	41.475			2	11.566	18.1525	6.127	60.011
		3	224	279	285	166			3	23	187	322	61			3	24.089	11.489	21.063	42.969			3	10.034	25.046	4.902	45.497
		4	216	306	286	191			4	77	165	306	80			4	26.8845	10.187	18.153	39.139			4	4.289	14.017	4.366	33.701
		5	312	297	304	314			5	34	128		40			5	20.9485	10.57	16.5825	22.9015			5	8.502	6.702		13.5185
		6	316	320	290				6	128			53			6	21.2545	9.804	24.395				6	2.221			7.506
		7	370	245	319				7	32						7	20.029	10.11	10.723				7	5.783
									8	44													8	3.37

## Sheet: Fig.5C,S3B,S3C CG measurements
		Figure 5C, S3B, S3C Cortical Granule measurements
				wild-type Z-stacks 0 min post activation						wild-type Z-stacks 20 min post activation						wild-type Z-stacks 30 min post activation									p30ahub Z-stacks 0 min post activation						p30ahub Z-stacks 20 min post activation						p30ahub Z-stacks 30 min post activation
				MAX_wt.0min.CGs.1.1	MAX_wt.0min.CGs.1	MAX_wt.0min.CGs.2	MAX_wt.0min.CGs.4	MAX_wt.0min.CGs.6		MAX_wt.20.min.7	MAX_wt.20.min.8	MAX_wt.20.min.9	MAX_wt.20.min.10	MAX_wt.20.min.11		MAX_wt.30min.49.1	MAX_wt.30min.52.1	MAX_wt.30min.55.1	MAX_wt.30min.58.1	MAX_wt.30min.60.1					MAX_30ahub.0min.CGs.3	MAX_30ahub.0min.CGs.4	MAX_30ahub.0min.CGs.5	MAX_30ahub.0min.CGs.6			MAX_30ahub.20min.12	MAX_30ahub.20min.14	MAX_30ahub.20min.15	MAX_30ahub.20min.17	MAX_30ahub.20min.19		MAX_30ahub.30min.1	MAX_30ahub.30min.2.1	MAX_30ahub.30min.3	MAX_30ahub.30min.4	MAX_30ahub.30min.6
				Area (um2)	Area (um2)	Area (um2)	Area (um2)	Area (um2)		Area (um2)	Area (um2)	Area (um2)	Area (um2)	Area (um2)		Area (um2)	Area (um2)	Area (um2)	Area (um2)	Area (um2)					Area (um2)	Area (um2)	Area (um2)	Area (um2)	Area (um2)		Area (um2)	Area (um2)	Area (um2)	Area (um2)	Area (um2)		Area (um2)	Area (um2)	Area (um2)	Area (um2)	Area (um2)
		Number of counted CGs	1	144.245	144.072	200.598	230.585	150.621		248.852	332.09	261.433	164.063	242.476		35.329	23.438	90.821	16.889	18.095			Number of counted CGs	1	175.093	114.948	219.383	192.499	176.816		762.412	81.687	178.367	147.691	127.356		103.574	246.957	17.234	243.165	195.256
			2	187.329	409.641	234.721	175.954	104.091		210.249	258.158	162.685	233.342	171.646		11.891	30.503	17.751	26.023	196.462				2	159.238	130.113	140.626	123.737	186.295		63.419	66.521	122.53	107.02	128.907		123.22	158.549	121.669	109.433	206.802
			3	166.304	184.743	102.712	218.694	127.356		658.149	383.791	22.231	75.828	238.34		11.891	14.476	22.059	26.195	17.234				3	92.889	22.921	69.451	139.764	168.027		1118.46	129.252	352.081	130.458	17.061		185.778	204.562	132.181	124.254	266.947
			4	186.295	104.608	276.598	197.841	101.161		158.721	135.973	394.993	120.635	123.047		9.651	31.193	12.753	18.268	24.127				4	128.907	168.027	26.367	119.256	168.716		21.37	139.764	462.376	80.998	102.023		202.322	166.821	132.009	210.594	129.941
			5	108.227	144.589	202.666	118.05	79.274		99.782	310.548	135.111	244.372	112.88		17.751	39.465	48.254	43.601	20.68				5	273.841	21.197	44.29	210.938	90.304		153.206	16.2	190.603	104.608	104.091		115.809	19.302	18.612	149.242	163.202
			6	404.816	189.741	100.644	129.079	122.703		18.095	125.632	30.159	99.437	108.399		12.408	33.261	26.884	21.714	15.338				6	114.775	151.655	105.642	119.084	131.837		99.954	74.621	18.612	25.506	85.995		146.83	105.642	94.44	133.732	118.911
			7	103.229	178.712	97.025	136.317	95.474		16.2	107.365	18.785	89.442	91.855		8.272	29.469	19.646	44.463	56.009				7	78.93	82.549	90.993	155.102	99.437		63.247	96.508	27.746	68.245	141.315		87.202	129.596	220.589	133.215	196.807
			8	108.054	119.601	96.163	90.131	105.986		18.44	23.093	97.025	66.177	73.587		12.58	15.338	42.394	10.168	78.757				8	28.435	22.231	13.614	102.367	21.197		63.936	111.501	90.993	25.85	60.317		91.165	75.655	30.848	80.481	15.166
			9	94.267	180.263	438.593	111.501	99.265		443.247	23.782	74.621	112.707	136.662		10.685	26.884	12.925	12.408	22.748				9	29.986	19.819	17.578	227.138	87.719		19.302	14.476	16.717	17.234	104.263		20.508	16.372	117.705	107.193	110.984
			10	178.022	136.145	91.51	92.199	19.646		93.578	15.855	20.68	34.984	94.095		10.512	11.719	48.771	23.438	16.2				10	120.118	16.372	100.472	143.038	186.122		13.787	96.163	17.061	19.819	76.172		173.714	25.333	75.655	122.358	187.156
			11	192.154	77.206	203.183	353.632	151.827		56.526	27.918	15.166	44.635	77.379		7.755	16.717	14.304	18.44	31.71				11	93.578	62.041	16.2	202.666	134.077		88.753	19.646	26.367	26.54	21.542		135.283	319.337	34.122	82.032	119.428
			12	105.986	133.732	127.873	181.469	83.066		66.349	29.297	28.091	38.431	72.898		11.719	28.091	12.925	31.365	13.614				12	159.755	16.372	14.476	181.814	103.574		29.469	82.204	11.374	29.125	51.356		90.304	17.234	24.644	103.746	20.163
			13	14.993	83.41	98.748	19.474	19.991		42.739	330.022	30.676	23.955	61.868		8.789	21.025	35.846	18.268	12.408				13	188.88	14.821	15.683	137.696	19.302		18.785	44.29	116.154	102.884	16.544		90.648	22.059	18.957	15.338	24.299
			14	101.85	22.921	69.279	131.492	85.306		41.36	16.372	11.891	38.948	83.927		10.512	14.821	16.027	36.707	20.508				14	112.363	17.923	19.302	112.018	96.852		45.669	22.576	84.444	294.693	14.131		113.052	212.662	12.925	59.283	259.192
			15	118.911	371.555	110.812	85.478	50.15		10.685	60.834	30.331	36.535	24.644		9.134	10.857	10.857	22.059	17.061				15	98.231	12.236	141.832	131.837	100.989		14.304	47.048	12.063	31.02	25.506		19.646	90.476	20.508	100.472	88.408
			16	294.866	75.655	202.839	78.93	19.129		41.188	36.363	44.807	11.891	45.841		11.891	18.612	24.816	26.195	12.063				16	56.181	31.365	27.229	48.771	79.791		128.045	25.506	66.866	49.805	16.372		78.413	18.612	84.1	53.079	95.474
			17	182.848	140.109	22.404	98.92	129.079		43.256	31.193	770.339	14.476	37.741		8.789	11.374	11.546	38.948	20.508				17	237.65	53.769	28.091	151.483	24.816		50.15	11.546	17.923	29.469	55.32		171.474	71.347	134.766	28.435	166.304
			18	169.406	104.435	90.131	98.748	43.946		268.154	43.084	42.739	34.295	35.501		10.168	16.717	26.884	13.614	30.503				18	101.678	16.544	22.748	209.56	22.921		76	55.664	11.719	17.406	32.916		16.372	27.574	125.805	46.703	136.145
			19	104.78	99.954	72.381	18.268	41.877		43.601	49.116	33.605	35.329	39.982		8.1	13.097	11.546	41.705	10.512				19	97.714	176.644	20.336	188.707	120.462		22.059	51.528	138.041	14.476	20.508		18.785	15.51	42.222	75.828	131.492
			20	377.07	96.335	74.449	19.129	64.97		17.578	16.889	36.88	11.719	23.782		9.478	14.476	15.683	22.231	13.097				20	105.814	11.719	16.027	81.687	17.751		52.39	29.986	14.649	18.957	21.887		20.508	21.887	14.649	73.415	88.925
			21	94.44	101.678	518.385	16.2	25.161		47.392	39.982	17.234	33.433	12.753		6.893	13.442	14.993	31.02	41.36				21	137.868	16.544	20.336	116.843	19.819		21.542	26.367	145.623	55.147	47.565		84.617	29.814	31.882	52.045	149.242
			22	104.091	112.018	51.011	21.887	78.585		48.771	34.295	24.472	12.063	113.741		8.1	20.508	22.059	7.927	30.848				22	22.748	14.821	31.71	92.027	51.184		22.404	19.646	48.771	17.061	19.129		17.406	83.238	40.843	128.045	114.086
			23	114.775	171.991	18.785	17.061	24.127		15.683	52.045	23.61	35.673	12.925		7.066	12.408	42.567	21.714	17.923				23	24.127	59.111	24.989	146.657	26.712		37.569	43.256	23.093	17.061	35.329		19.474	99.265	27.574	194.911	20.163
			24	111.846	78.413	82.721	109.088	21.887		37.052	31.882	34.639	47.048	33.261		7.755	9.995	12.925	42.912	16.889				24	180.78	18.612	40.154	75.311	141.66		78.068	26.195	23.782	12.925	63.764		96.335	24.989	37.224	56.009	21.887
			25	142.694	111.501	25.85	18.268	76.345		65.315	36.19	18.612	12.236	33.088		4.653	23.093	23.093	10.857	48.771				25	24.472	15.338	15.338	154.068	76.862		75.655	24.644	49.116	43.256	15.166		17.751	121.669	308.825	32.399	18.785
			26	100.644	86.34	76.172	23.782	14.476		11.546	52.907	23.61	23.955	60.145		7.755	13.097	10.168	36.363	46.703				26	58.594	15.338	146.14	271.256	17.923		70.313	19.991	31.882	83.238	34.984		18.612	63.247	29.986	185.433	30.503
			27	87.891	85.651	19.129	83.238	95.991		19.129	30.848	39.637	17.923	18.095		7.066	15.166	9.995	14.993	19.991				27	103.746	80.308	23.093	238.684	17.578		53.252	92.889	19.991	47.909	83.583		13.27	90.304	24.644	48.082	79.102
			28	78.068	102.367	110.122	25.333	23.955		13.27	9.995	13.787	7.238	15.51		7.238	14.131	8.789	14.131	44.635				28	81.515	18.957	24.299	43.256	139.936		14.304	58.594	20.163	30.676	44.98		20.163	71.864	21.37	51.184	72.553
			29	76.517	94.44	85.995	18.785	20.508		9.651	35.673	101.161	79.102	10.34		7.41	12.408	19.474	45.841	12.753				29	67.038	15.166	130.286	147.174	19.646		34.122	44.807	12.58	12.408	21.887		17.406	93.406	24.816	23.093	87.891
			30	124.943	105.297	63.764	24.299	18.785		15.51	117.188	15.166	8.789	15.338		6.032	11.374	10.512	22.059	23.438				30	195.428	49.805	23.61	45.669	125.115		44.807	13.27	11.891	36.018	11.029		16.717	81.515	16.372	24.816	63.247
			31	113.569	94.612	25.678	113.052	23.61		9.823	15.683	8.961	5.342	11.546		10.34	11.891	9.306	24.299	29.297				31	104.78	13.27	106.159	199.737	74.449		57.905	15.338	49.46	31.537	33.778		15.166	17.578	41.533	35.156	14.304
			32	118.739	100.127	27.057	128.39	30.331		20.68	10.857	8.272	6.721	16.2		10.685	20.508	40.499	37.741	10.512				32	58.939	115.12	32.571	24.472	26.54		34.984	40.499	14.993	19.819	21.714		72.553	19.646	24.816	58.594	107.365
			33	113.914	102.884	58.939	66.521	29.814		36.88	7.238	10.685	9.995	11.719		8.272	11.029	11.546	19.302	28.952				33	155.619	13.614	14.649	55.147	23.093		39.637	41.016	44.463	24.472	43.773		18.785	79.102	36.88	52.907	22.059
			34	97.542	102.712	69.623	214.902	19.991		10.168	12.58	15.855	7.066	6.721		5.17	11.891	8.789	11.374	21.887				34	45.324	13.959	13.959	64.281	12.408		12.063	31.193	180.263	34.812	45.497		18.095	24.472	61.179	18.095	18.957
			35	86.685	82.549	43.601	23.955	114.431		24.472	15.683	11.891	6.549	11.202		5.859	9.995	14.131	12.753	35.156				35	15.51	79.964	23.955	240.925	63.936		13.959	64.109	17.406	37.741	210.938		16.717	35.846	284.181	71.519	24.816
			36	115.809	122.013	20.163	55.147	22.404		12.063	6.549	11.891	7.927	5.17		6.721	13.787	26.712	41.533	15.166				36	61.351	13.097	19.302	23.782	21.714		21.714	37.224	14.821	27.057	18.612		52.735	28.952	14.304	33.95	87.546
			37	20.853	164.58	68.589	96.852	110.812		14.131	6.032	54.803	6.721	7.583		6.376	12.408	8.617	18.785	10.168				37	138.73	14.476	33.433	151.483	18.268		13.787	14.993	176.127	27.057	67.211		99.782	33.261	13.097	33.088	31.365
			38	23.265	85.478	24.989	23.265	19.646		8.444	7.583	8.272	8.961	18.612		7.41	9.134	9.306	11.546	35.329				38	101.506	19.474	13.097	61.007	17.061		26.023	25.506	37.741	19.991	68.589		115.292	25.678	41.877	23.265	23.782
			39	102.54	93.061	81.515	23.955	33.605		8.272	40.499	8.272	6.721	12.063		6.376	11.891	8.272	11.374	14.131				39	64.281	58.422	34.122	119.428	42.567		57.215	18.785	15.338	19.474	21.714		16.717	30.159	24.127	32.571	25.506
			40	16.889	113.569	60.834	22.059	24.127		14.304	7.927	10.34	9.651	8.961		20.68	8.961	13.27	9.478	33.433				40	162.512	36.363	19.474	20.336	21.887		15.683	81.515	19.991	41.877	120.29		88.408	40.843	12.063	40.671	67.9
			41	81.342	79.274	18.957	26.023	26.712		8.444	17.234	7.238	13.787	5.687		11.891	9.478	23.955	13.442	8.961				41	30.503	65.315	24.127	143.383	65.143		47.737	13.787	11.719	16.544	48.254		18.612	24.989	321.405	13.787	34.984
			42	113.224	79.102	64.97	17.923	48.943		7.755	6.893	23.438	5.342	7.066		6.032	7.927	22.748	11.029	24.644				42	15.51	55.837	26.367	29.469	20.853		40.671	14.993	14.649	112.19	11.202		56.871	121.324	57.732	27.574	84.272
			43	17.751	139.075	28.091	13.787	16.717		8.1	5.17	8.961	3.964	9.651		13.097	9.995	9.478	15.338	21.542				43	154.068	68.072	20.68	25.678	18.268		23.955	18.785	17.923	61.351	71.347		35.673	98.231	138.213	180.09	20.68
			44	16.544	56.871	20.163	22.231	109.088		6.376	7.41	63.936	4.653	8.617		7.41	14.304	12.408	11.891	18.095				44	58.249	21.197	13.442	25.333	116.843		20.336	10.857	31.365	11.029	55.664		119.084	31.71	32.744	28.608	18.957
			45	52.562	65.143	82.549	23.782	94.957		5.342	6.376	35.156	8.961	8.444		14.993	7.066	9.134	12.063	18.095				45	268.326	30.331	16.027	53.596	87.719		933.196	45.841	18.268	82.549	32.571		17.578	52.562	189.052	38.775	31.365
			46	119.773	53.941	18.44	16.372	62.902		23.093	5.859	13.27	5.515	7.583		4.998	8.444	11.029	11.891	10.857				46	68.762	12.58	76.517	62.385	145.796		34.984	53.769	35.329	12.408	33.433		25.333	61.179	86.512	13.614	22.748
			47	144.072	22.576	64.626	13.614	54.803		7.583	5.515	8.617	5.687	5.687		5.17	9.995	7.927	8.272	16.027				47	21.197	59.973	16.717	27.057	52.907		12.753	43.946	17.923	20.853	16.889		14.993	46.875	45.324	36.363	21.37
			48	86.168	64.798	121.324	16.372	59.8		12.753	4.653	8.272	4.653	5.687		10.168	10.34	9.478	21.37	10.512				48	49.116	80.998	13.097	26.54	14.993		15.683	9.823	90.648	16.2	58.594		19.474	38.431	8.617	48.082	50.15
			49	25.678	92.889	58.939	17.751	19.646		9.306	4.481	7.238	5.859	6.549		9.651	8.444	7.066	9.823	13.442				49	57.56	13.097	13.787	56.526	14.476		81.515	13.959	12.58	20.508	13.097		24.127	33.778	259.882	54.286	29.642
			50	19.819	15.855	76.172	168.199	363.972		4.998	13.27	9.134		8.617		10.685	6.721	6.893	18.095	54.63				50	60.145	16.2	23.093	52.735	136.662		31.71	46.186	14.649	26.023	76.345		47.909	113.224	8.789	59.628	58.939
			51	138.902	104.091	25.161	23.438	60.145		7.066	5.17	6.032		7.41		7.066	7.755	13.614	40.499	10.512				51	65.832	13.787	23.093	44.463	27.746		11.374	56.354	10.512	20.508	26.884		22.059	39.809	8.617	25.678	69.279
			52	138.902	24.127	77.034	20.68	25.506		16.889	3.791	16.889		5.515		14.304	8.617	19.302	35.846	12.236				52	17.751	57.905	20.68	70.657	27.574		42.222	68.417	43.601	18.612	14.993		31.537	25.161	107.365	37.569	109.261
			53	99.61	276.254	53.596	16.027	24.299		9.134	6.549	5.687		4.998		14.649	8.789	12.063	57.388	21.197				53	57.732	11.546	27.229	24.644	24.472		82.032	11.374	13.097	73.415	37.569		28.263	49.288	268.843	41.016	15.855
			54	146.485	103.229	21.197	17.234	15.51		5.859	6.204	29.469				9.823	11.891	9.651	16.372	30.676				54	210.249	13.959	28.952	20.508	16.717		27.746	100.989	14.993	15.338	21.714		100.299	22.748	15.338	19.991	16.544
			55	88.58	15.683	36.363	19.646	59.283		7.066	9.306	6.204				16.2	10.857	22.748	15.51	39.637				55	48.943	24.127	18.957	109.95	62.902		60.834	56.354	22.921	17.234	75.655		28.952	36.19	12.925	30.503	20.508
			56	59.283	22.059	68.589	36.19	66.866		7.41	15.855	12.753				5.687	6.204	6.376	9.478	12.925				56	72.553	62.73	15.338	67.9	18.095		58.077	12.408	37.224	15.166	30.331		12.408	19.474	19.991	32.571	31.02
			57	24.644	98.576	71.692	19.302	24.299		7.066	4.653	7.238				6.204	8.789	10.168	11.202	44.118				57	66.866	67.728	16.2	18.957	13.442		55.664	56.354	71.864	14.649	32.399		29.986	32.916	14.304	33.95	15.166
			58	16.027	22.404	22.059	23.093	51.873		22.748	13.442	6.376				7.41	7.927	16.372	8.1	11.202				58	65.832	182.331	29.125	62.73	119.256		37.741	12.58	36.707	17.923	30.676		14.993	77.551	11.374	316.408	23.265
			59	96.852	58.766	47.048	71.519	19.819		12.408	4.481	11.029				6.376	10.512	7.238	15.51	27.746				59	66.349	17.234	106.159	18.612	21.37		43.084	19.991	10.857	12.236	21.197		16.889	35.501	45.841	11.202	16.027
			60	69.623	56.009	89.787	60.49	78.93		14.304	4.825	5.515				5.17	7.066	9.651	11.546	9.823				60	77.034	40.499	46.703	51.873	94.784		18.612	35.846	16.544	11.719	16.372		34.639	18.095	12.408	28.78	56.181
			61	66.349	74.449	21.37	93.061	56.354		5.17	6.549	6.032				6.721	8.444	8.272	8.789	24.644				61	46.358	15.166	88.236	45.324	114.258		14.821	92.027	12.408	13.959	9.995		27.057	30.503	38.775	41.36	18.785
			62	56.871	23.782	24.472	16.717	49.633		12.925	5.17	26.884				12.063	6.549	11.029	15.683	35.329				62	108.571	14.649	22.921	37.914	16.372		65.487	49.633	26.023	20.508	38.603		61.524	10.685	37.052	22.921	12.925
			63	50.494	18.095	24.989	14.993	20.68		6.893	6.549	4.136				6.549	8.272	8.961	13.787	7.755				63	24.127	28.263	16.889	47.048	12.408		12.408	8.961	14.304	40.326	78.757		33.605	30.331	41.36	59.8	17.061
			64	56.354	69.106	382.584	142.349	17.578		6.376	7.41	6.032				14.821	7.927	7.238	8.961	14.649				64	31.193	16.027	25.333	31.71	21.025		57.905	8.789	9.823	21.887	80.825		12.063	11.029	14.476	34.295	91.338
			65	15.51	51.356	56.009	31.02	18.612		9.651	3.447	4.825				5.859	6.893	6.893	9.478	10.512				65	88.58	67.9	20.163	31.02	60.145		15.855	28.952	11.719	10.685	79.791		23.265	28.78	169.406	116.671	22.059
			66	73.415	48.771	49.805	23.61	23.61		4.653	3.619	5.342				12.408	7.755	14.993	9.478	7.927				66	119.773	13.097	16.717	108.227	13.787		52.045	19.991	10.857	12.063	52.045		109.778	43.946	13.614	25.161	47.909
			67	27.401	16.2	22.576	54.63	24.127		12.236	8.617	17.234				7.583	8.272	8.1	9.306	10.685				67	34.295	16.372	17.578	35.156	23.955		46.014	34.467	10.34	31.882	11.546		14.131	41.877	104.091	35.501	55.837
			68	127.011	136.145	25.85	24.299	63.764		4.825	15.338	3.964				7.066	6.204	8.444	37.569	13.097				68	36.363	26.54	135.456	65.66	48.771		66.177	25.506	13.097	12.236	10.685		74.104	10.168	122.186	20.508	24.644
			69	138.558	69.279	85.995	15.683	41.877		11.546	5.687	15.166				5.687	7.583	7.238	10.685	8.444				69	50.322	56.526	24.816	22.404	73.932		23.955	16.544	19.991	12.58	46.531		133.388	62.902	281.596	127.183	15.855
			70	53.252	68.762	18.785	21.197	41.36		81.515	3.791	13.614				16.544	10.168	6.376	9.306	10.34				70	69.623	22.921	52.735	101.678	17.751		21.542	9.651	8.444	11.374	20.163		21.714	12.063	6.549	29.125	20.853
			71	74.966	25.85	21.025	20.163	32.916		6.893	5.342	7.238				8.272	7.066	11.546	38.258	12.58				71	47.565	38.948	18.957	46.358	27.746		9.651	8.961	49.46	27.574	7.927		13.614	46.875	11.202	49.116	22.231
			72	15.338	18.612	23.955	19.819	19.646		4.998	3.791	16.372				6.549	7.927	9.306	14.993	55.32				72	62.73	17.061	16.027	176.988	20.336		34.639	47.392	12.58	18.268	15.338		34.639	17.061	183.02	20.68	17.234
			73	118.05	65.832	19.646	53.596	30.159		4.653	4.481	5.342				5.515	7.755	7.41	10.168	9.995				73	19.646	131.32	22.404	58.939	27.746		13.442	14.131	289.006	60.834	39.12		15.855	14.304	7.066	37.569	69.279
			74	17.923	66.866	66.866	19.991	21.887		5.687	9.306	9.478				8.1	7.41	6.893	7.755	9.306				74	39.982	12.753	22.921	71.347	89.614		10.34	9.823	17.406	13.442	43.773		14.993	44.635	9.478	22.231	162.857
			75	17.578	145.623	31.71	25.161	27.229		4.998	11.202	8.272				5.515	8.444	7.755	7.755	8.444				75	33.778	39.637	29.642	70.657	13.27		18.268	7.583	8.1	11.719	35.156		39.982	12.753	5.687	86.857	20.853
			76	96.335	17.234	21.542	15.338	32.227		4.481	3.791	11.891				6.721	7.238	6.893	9.823	7.238				76	50.494	11.029	59.8	48.599	20.853		55.492	21.714	17.578	55.32	12.753		17.234	19.646	15.683	15.338	18.268
			77	85.478	58.077	24.299	17.234	84.272		4.998	5.17	4.136				7.066	12.408	9.134	9.995	8.272				77	33.95	21.37	20.336	33.433	16.027		51.873	12.58	88.063	17.923	36.19		43.601	95.129	323.99	27.401	13.959
			78	62.041	71.692	26.367	19.302	137.179		5.342	34.295	12.408				10.857	6.893	8.789	24.816	15.166				78	42.739	74.104	18.957	55.837	18.44		9.134	9.478	59.283	27.229	13.27		47.22	22.576	158.032	10.857	17.578
			79	57.043	68.589	28.952	56.526	28.435		5.17	6.204	7.238				6.204	6.549	10.512	9.134	7.927				79	44.635	51.011	22.576	63.247	29.986		21.542	12.236	40.499	64.453	12.236		34.122	118.222	11.029	42.394	26.884
			80	76	105.297	22.059	18.095	24.989		5.17	3.964	4.998				4.998	6.549	10.857	7.066	7.238				80	32.916	18.095	27.401	29.297	111.501		49.633	7.066	12.408	18.44	10.34		19.302	59.628	63.247	31.193	66.521
			81	63.936	19.302	60.662	16.544	25.506		6.893	3.447	4.998				8.789	18.268	10.857	13.787	10.512				81	41.705	33.605	21.542	17.751	17.923		42.05	10.34	17.061	12.408	53.769		15.166	11.891	134.766	40.154	22.748
			82	21.37	16.544	22.059	31.71	27.229		7.927	3.791	6.721				4.998	6.376	8.1	15.51	196.29				82	120.462	30.676	30.676	43.773	61.524		87.719	9.995	8.1	23.438	13.787		14.993	105.125	256.435	104.952	20.508
			83	22.231	18.612	23.955	22.231	28.78		5.687	3.964	66.694				6.721	8.272	7.41	18.268	8.272				83	80.481	80.825	14.821	30.848	42.05		8.444	56.009	7.583	18.612	7.927		15.51	19.991	7.41	17.234	94.784
			84	57.732	55.492	72.553	46.186	31.882		9.823	85.651	7.583				10.168	5.515	6.549	6.204	17.406				84	34.122	14.649	97.197	60.317	22.921		40.326	6.893	12.408	24.299	32.399		26.195	10.34	5.342	44.98	18.095
			85	87.546	171.474	28.263	17.923	28.952		7.238	5.342	5.342				6.032	9.134	7.755	8.444	9.134				85	46.875	14.304	16.717	16.027	13.959		28.608	51.873	9.306	22.231	10.512		24.644	12.58	21.197	18.785	89.097
			86	90.304	50.322	60.49	26.023	24.644		5.17	4.481	6.721				11.374	7.927	5.687	10.857	7.755				86	17.751	13.787	18.957	18.44	101.85		20.853	8.1	165.097	14.821	9.134		30.676	8.444	236.789	50.494	49.46
			87	153.034	27.401	51.528	22.576	83.41		7.755	4.308	14.821				14.304	7.066	8.444	11.029	8.272				87	54.63	12.063	24.989	45.669	53.596		97.714	7.066	12.408	43.946	66.004		13.614	8.444	66.866	12.753	42.912
			88	21.887	398.267	34.295	18.268	17.751		6.204	3.274	8.272				8.617	6.204	9.306	13.097	7.755				88	51.873	34.295	19.991	23.782	19.474		42.739	13.27	43.946	15.683	47.909		22.059	14.131	8.272	24.644	16.717
			89	66.866	83.238	30.848	14.649	19.302		6.376	6.204	16.027				8.617	6.893	5.859	8.444	7.583				89	66.521	12.063	136.834	31.193	39.982		46.875	20.853	12.58	41.877	23.438		129.424	10.512	13.787	59.973	41.533
			90	73.932	64.453	43.084	23.093	27.746		4.825	3.964	4.998				4.481	6.549	16.544	7.755	7.583				90	41.188	14.821	20.68	34.122	25.161		23.61	11.719	12.236	13.959	13.27		16.027	11.719	6.549	44.635	17.923
			91	27.401	27.574	59.8	27.746	18.612		7.755	8.961	11.202				32.571	6.721	7.41	7.41	8.1				91	55.664	39.637	17.061	88.063	62.73		52.562	5.859	5.687	11.202	25.85		39.12	14.649	8.444	32.916	21.197
			92	23.265	12.58	14.476	16.889	25.161		6.204	4.136	5.515				6.721	7.41	14.476	6.549	8.617				92	95.129	21.025	14.476	46.186	16.544		12.408	17.578	7.238	12.063	34.984		90.476	7.41	308.997	70.485	17.061
			93	17.751	15.855	51.701	26.195	26.884		16.889	4.481	8.961				5.342	7.755	7.583	18.612	5.687				93	49.288	56.871	19.646	42.739	23.093		43.084	9.995	23.093	14.821	8.789		14.476	7.41	8.444	18.095	15.683
			94	16.027	35.501	28.608	15.51	21.197		5.687	5.17	4.998				9.306	6.549	6.204	5.17	7.066				94	141.487	44.635	17.751	49.805	17.234		13.442	8.1	13.614	64.97	17.234		13.787	10.857	11.202	24.989	14.304
			95	20.508	115.637	24.472	21.887	23.438		4.653	3.791	4.136				10.512	6.204	7.755	5.342	5.859				95	58.939	48.943	19.991	45.841	23.438		11.891	7.927	25.161	13.959	21.714		13.614	9.651	7.238	37.914	15.683
			96	20.68	20.68	24.644	11.029	22.059		6.721	3.791	4.653				5.859	6.893	5.515	10.34	13.27				96	120.462	21.37	14.476	40.671	20.853		19.991	6.032	18.612	9.823	12.753		12.58	66.521	10.685	35.846	58.249
			97	14.821	16.889	30.848	61.351	18.957		19.129	4.653	13.442				6.549	6.376	11.202	7.583	8.272				97	35.329	32.571	14.993	25.333	21.197		67.383	16.2	8.272	11.202	11.202		26.712	7.755	9.823	43.946	22.921
			98	22.576	14.821	26.195	17.578	15.166		4.136	7.927	4.308				12.236	6.376	5.515	13.787	8.617				98	90.304	89.959	24.989	22.231	18.095		14.993	38.775	10.685	55.837	40.326		20.853	39.809	5.515	37.569	65.487
			99	66.004	60.834	23.782	28.78	33.088		6.032	5.17	7.066				17.923	6.376	4.825	7.238	6.032				99	22.576	12.753	33.088	40.671	10.857		10.685	6.893	60.662	16.889	8.789		14.993	10.512	5.17	12.58	15.166
			100	16.544	42.912	101.85	15.166	62.041		4.825		4.481				6.893	9.478	12.925	27.918	7.41				100	74.966	32.916	23.093	43.256	27.229		21.025	5.687	20.853	20.163	25.678		13.097	13.787	12.063	12.408	18.612
			101	13.787	128.39	78.068	15.338	51.011		3.964		4.825				11.719	4.998	4.825	5.17	18.44				101	147.002	43.773	14.821	61.179	67.038		8.961	17.234	8.961	12.063	10.685		129.941	121.496	6.204	149.587	18.268
			102	28.263	48.426	27.746	17.578	19.302		7.755		3.964				16.889	5.859	8.961	10.168	4.998				102	56.009	12.925	25.85	24.127	17.061		41.188	9.478	10.168	9.478	72.553		16.372	53.769	8.617	12.925	29.469
			103	173.369	15.166	58.077	20.68	19.129		9.306		3.274				7.583	6.376	6.893	8.272	16.717				103	45.324	71.174	24.644	46.358	100.644		70.83	37.914	8.961	14.304	8.617		13.097	14.476	33.261	88.753	29.469
			104	21.714	16.544	50.667	63.764	30.159		11.891		4.136				7.238	5.342	6.204	7.41	7.41				104	46.531	24.299	64.798	76.689	32.399		43.429	12.58	9.478	15.855	23.782		18.268	7.238	157.17	29.814	28.952
			105	18.268	21.197	24.816	21.37	39.637		4.136		3.964				6.721	6.376	9.478	13.27	6.893				105	63.936	74.794	29.469	57.732	22.059		27.057	6.376	91.682	17.923	9.823		15.51	7.927	13.097	27.401	63.936
			106	27.401	98.059	46.014	14.993	24.644		2.24		4.653				5.687	5.859	9.651	12.58	16.544				106	16.027	12.753	94.44	52.562	24.127		10.685	10.168	9.651	12.753	14.131		13.959	9.823	14.304	104.608	18.095
			107	21.542	28.263	38.948	17.923	19.991		58.422		4.825				17.578	6.549	8.617	7.41	10.34				107	35.846	49.633	21.887	13.614	23.093		37.224	7.755	10.34	8.272	8.789		12.408	17.234	8.444	13.959	26.884
			108	61.351	37.914	35.156	17.578	25.333		4.136		6.376				7.755	6.721	5.342	17.061	5.342				108	69.451	52.735	72.209	41.36	15.51		51.873	6.893	6.893	44.807	9.995		17.406	8.444	4.998	42.912	42.394
			109	19.474	28.952	33.261	17.061	21.542		3.274		3.102				7.066	10.168	8.1	12.063	6.549				109	68.417	14.993	19.991	35.329	18.957		10.857	6.721	8.961	12.58	11.374		10.857	29.642	10.685	38.431	18.095
			110	50.15	104.091	85.306	23.265	31.02		5.17		6.032				7.927	7.755	7.927	9.995	13.614				110	55.492	47.565	30.503	37.914	79.964		8.444	9.134	7.41	40.671	31.02		16.2	22.576	7.41	113.397	30.848
			111	14.649	21.197	36.88	15.683	44.29		17.578		10.168				12.063	6.721	29.986	18.268	8.789				111	32.744	56.526	28.952	56.009	37.569		9.134	10.857	23.955	15.855	8.1		25.678	69.796	91.338	10.512	21.714
			112	30.331	28.263	54.458	12.063	48.426		3.619		3.964				6.721	6.032	5.342	4.481	12.408				112	32.054	26.195	12.236	295.9	35.501		7.755	10.512	9.134	7.927	7.238		17.751	23.782	15.683	12.236	21.714
			113	19.646	102.367	25.678	14.993	18.44		4.481		6.032				7.41	5.859	8.1	6.204	5.342				113	41.533	13.614	13.614	31.365	142.004		8.617	11.202	6.204	10.685	17.578		11.029	14.649	10.512	20.336	13.614
			114	124.598	19.991	24.299	26.712	22.921		3.791		22.404				4.653	6.549	6.549	11.546	5.687				114	56.009	49.288	15.855	18.44	32.399		24.127	12.063	11.719	11.202	17.578		13.097	6.549	7.238	11.719	12.753
			115	51.011	19.819	42.394	23.955	23.438		12.236		16.544				4.825	5.859	13.614	10.168	8.617				115	24.472	14.649	34.984	51.011	189.397		10.34	6.032	10.512	10.857	8.617		87.202	142.177	7.238	63.075	107.365
			116	17.234	19.819	24.299	24.644	36.707		4.825		5.17				7.583	5.859	7.238	4.998	5.687				116	124.771	12.753	24.989	34.812	27.229		7.41	8.1	7.583	12.925	20.68		13.442	12.58	5.515	30.848	23.782
			117	41.705	15.683	17.923	43.773	27.918		4.481		4.308				7.755	5.17	6.721	17.061	6.549				117	39.637	29.642	27.746	68.589	76		45.497	7.927	6.721	38.086	7.927		12.58	28.78	17.234	13.442	17.234
			118	19.129	122.186	26.195	26.884	28.091		7.066		4.481				7.583	4.653	8.272	29.986	5.17				118	46.703	13.787	25.506	14.304	57.56		56.526	10.685	6.721	10.857	11.374		11.719	8.617	17.578	11.719	34.295
			119	19.129	65.143	41.016	18.612	21.887		4.653		5.515				6.204	6.549	12.408	10.168	5.859				119	56.526	12.063	26.195	19.991	112.707		7.927	11.202	6.721	12.753	10.34		12.236	6.721	6.376	18.44	19.474
			120	17.923	111.329	78.24	34.467	37.397		6.376		4.308				14.131	5.515	7.066	7.927	4.998				120	54.63	10.857	15.166	19.819	31.537		7.066	5.515	8.789	25.678	6.032		10.168	10.685	116.671	43.773	31.365
			121	35.501	19.474	366.213	21.197	18.612		7.066		8.617				6.032	5.687	9.134	7.41	4.825				121	36.535	22.231	17.061	29.469	16.717		49.288	8.1	8.444	7.583	9.823		16.027	17.234	15.855	10.512	16.544
			122	109.605	17.751	24.816	16.2	21.197		5.859		4.653				4.825	7.238	7.066	6.032	6.549				122	32.227	43.773	37.052	47.392	58.077		5.859	6.032	172.163	10.512	22.059		11.546	13.442	9.306	11.374	24.644
			123	15.338	69.796	39.12	25.506	25.161		4.653		4.308				9.651	6.376	7.41	5.17	7.066				123	41.533	11.202	33.088	58.766	53.079		8.789	8.961	10.857	20.853	22.059		12.753	22.921	11.891	15.683	22.404
			124	42.05	134.594	26.195	14.649	17.923		3.619		3.619				5.17	4.308	5.859	11.029	6.204				124	44.807	10.34	18.268	44.98	14.649		17.406	6.549	5.859	10.685	8.617		22.748	10.34	6.032	111.673	12.925
			125	17.061	19.819	47.737	13.787	23.782		2.757		7.583				5.687	5.687	4.481	5.17	6.376				125	30.159	11.891	16.372	31.365	29.642		6.549	8.961	12.925	12.58	6.376		22.404	22.748	34.295	16.889	15.683
			126	14.649	54.975	39.12	48.254	45.841		3.791		4.481				18.957	5.515	7.583	11.719	9.478				126	53.769	22.404	28.091	41.877	24.644		12.063	7.41	9.995	9.306	6.893		23.782	8.444	16.372	24.989	15.338
			127	18.957	19.129	29.125	63.592	39.982		3.791		4.653				10.857	6.032	6.549	7.238	5.515				127	37.569	23.782	39.292	58.939	21.542		6.376	6.032	14.993	18.44	8.789		12.063	34.639	11.374	21.887	17.234
			128	93.061	110.812	12.408	16.544	51.701		8.961		3.964				11.891	6.893	6.204	14.993	4.653				128	72.898	22.576	23.782	24.299	30.159		18.095	4.653	5.687	7.927	4.998		22.576	11.719	6.376	9.306	16.544
			129	49.977	21.197	19.646	22.748	24.127		4.136		5.342				16.027	7.238	5.17	8.789	8.272				129	42.912	37.741	28.091	41.533	83.755		21.542	45.841	5.342	16.372	5.342		9.995	26.195	14.131	62.385	22.748
			130	26.023	16.372	50.494	20.336	27.574		6.721		3.964				12.753	5.17	9.134	6.376	6.549				130	48.082	56.526	26.023	46.358	17.406		7.927	8.1	15.683	17.578	8.789		18.612	10.34	6.376	36.19	14.131
			131	28.952	18.44	143.211	27.918	85.306		3.619		3.964				7.238	16.027	4.998	6.032	7.066				131	38.603	15.338	24.127	27.401	25.678		9.478	7.755	6.032	7.755	8.961		62.041	6.721	4.825	14.649	16.372
			132	106.159	68.245	22.059	29.297	27.918		4.653		3.447				7.755	10.168	6.376	6.204	7.238				132	48.426	14.476	13.614	39.982	14.131		20.336	10.512	27.057	10.685	5.859		23.955	13.959	65.315	36.707	68.589
			133	19.991	15.166	52.045	26.712	34.295		4.998		22.231				12.063	5.515	8.272	7.066	6.032				133	53.424	13.614	18.268	38.948	16.027		11.546	23.955	10.168	20.853	64.798		13.959	7.755	4.481	17.923	19.474
			134	16.889	56.526	37.741	29.125	28.952		3.447		28.435				8.444	6.204	6.376	6.204	10.34				134	46.014	8.961	23.61	34.467	95.474		11.719	47.737	9.478	16.2	7.238		16.027	8.961	4.308	22.576	26.367
			135	47.22	15.683	21.714	27.229	25.85		4.136		3.791				11.546	6.204	9.134	8.617	3.964				135	34.812	11.546	30.676	38.948	25.85		6.893	29.469	6.893	7.927	11.891		101.85	12.063	9.478	7.238	38.086
			136	64.109	56.354	55.837	23.782	23.265		4.998		4.308				11.546	6.376	7.41	6.204	9.134				136	55.32	25.678	19.302	31.71	29.986		7.066	25.333	8.617	15.166	8.444		12.925	6.376	110.639	11.891	21.542
			137	66.694	63.592	69.279	17.923	25.333		5.342		5.342				4.825	8.1	11.891	11.546	6.721				137	19.819	20.508	25.678	34.639	31.71		28.091	6.376	8.444	9.823	8.789		16.2	6.893	12.58	17.578	37.741
			138	17.234	23.265	27.057	17.578	27.057		7.066		4.308				8.1	6.376	4.998	4.825	11.374				138	53.596	14.821	17.406	46.703	17.061		7.238	9.478	29.469	8.272	4.825		72.898	5.515	13.097	10.857	19.302
			139	63.419	22.231	40.154	21.542	38.086		3.274		8.272				4.998	5.342	11.029	7.755	7.41				139	19.474	29.469	17.061	36.363	17.578		38.603	7.583	9.134	10.34	10.512		23.955	11.546	13.787	9.306	10.34
			140	124.254	67.9	48.426	31.02	25.85		4.998		4.308				12.58	6.549	4.998	5.687	11.546				140	35.673	9.823	56.009	17.234	32.054		29.986	11.891	8.272	10.168	7.066		9.134	8.272	13.614	67.211	16.027
			141	27.229	33.088	28.263	13.787	24.472		6.721		3.447				16.889	5.859	6.721	15.855	4.481				141	51.873	18.785	20.163	31.882	30.159		6.893	6.549	23.438	10.512	6.032		39.637	6.549	12.925	6.376	15.338
			142	57.905	89.787	40.499	48.771	35.673		4.308		3.964				5.17	5.342	5.859	5.515	6.893				142	45.497	18.095	40.154	46.014	18.612		13.787	6.032	9.823	9.995	5.515		12.236	11.029	16.027	7.066	25.678
			143	180.263	70.14	21.887	15.683	39.982		3.791		6.032				9.134	5.17	4.998	6.032	7.41				143	39.12	14.821	32.916	38.431	28.435		5.859	8.617	11.891	12.063	7.066		41.705	48.943	7.927	18.785	39.292
			144	99.437	30.331	31.882	16.027	84.789		3.791		4.136				9.651	5.859	5.17	4.998	8.617				144	42.739	49.46	14.821	18.44	88.925		14.821	6.204	6.032	12.063	23.438		10.857	7.238	4.653	107.365	21.887
			145	17.234	12.753	26.712	14.476	16.544		4.825		3.964				11.374	8.789	8.272	5.687	10.168				145	15.683	9.823	22.748	44.807	32.054		9.134	9.134	6.893	20.68	7.238		22.576	6.893	3.447	21.37	16.027
			146	25.161	42.739	23.265	24.472	18.095		4.653		3.274				6.893	6.032	6.032	8.272	5.859				146	24.816	21.197	18.785	36.88	28.78		14.649	4.308	5.687	8.789	4.136		16.027	10.857	7.927	24.127	23.61
			147	123.737	15.338	54.63	15.683	34.984		3.964		3.791				8.272	8.617	5.515	4.136	10.34				147	28.608	10.168	21.542	38.431	18.44		5.687	22.921	13.787	6.376	5.687		17.406	11.029	15.338	42.567	20.336
			148	17.061	23.61	53.424	16.889	13.959		12.753		5.687				8.272	9.134	6.893	13.442	5.687				148	41.36	18.095	36.88	63.764	26.712		5.17	8.961	8.444	14.993	5.17		16.544	9.478	4.136	20.336	96.68
			149	65.832	14.993	23.093	45.841	28.091		12.753		6.032				10.34	16.2	6.204	10.168	6.204				149	64.453	60.662	46.875	22.404	23.438		4.653	3.964	9.995	9.306	5.17		14.821	12.408	16.717	9.306	16.544
			150	11.374	14.821	73.243	13.442	34.812		3.274		3.274				14.304	4.308	4.481	4.481	6.376				150	27.057	16.027	31.882	35.846	61.524		11.202	13.787	10.34	8.961	4.998		13.442	5.515	5.687	48.426	14.993
			151	13.959	14.131	26.54	12.925	68.762		3.447		5.859				9.651	8.961	8.789	9.823	8.617				151	34.984	11.891	16.889	16.717	99.954		36.707	4.825	18.785	7.066	4.481		11.202	7.927	19.302	5.687	13.442
			152	24.816	36.88	29.297	33.778	67.728		3.447		4.308				6.204	7.238	7.583	10.857	10.34				152	177.505	40.671	29.297	51.873	27.918		4.136	27.057	15.855	9.651	7.583		16.027	17.061	23.265	8.272	21.197
			153	18.957	20.163	28.78	14.821	25.333		3.619		4.481				4.998	19.646	12.063	4.825	7.583				153	27.574	22.576	20.853	286.077	36.88		12.236	5.515	5.687	10.857	5.515		22.059	4.308	15.51	11.202	17.406
			154	21.714	14.476	120.118	65.832	21.887		4.653		4.998				7.238	5.515	4.825	8.444	8.617				154	34.639	22.576	26.023	41.188	15.855		6.893	17.406	7.755	58.077	42.394		14.476	7.238	29.125	12.408	56.181
			155	71.002	24.127	63.075	54.975	33.778		6.721		7.238				7.238	6.549	4.998	5.515	6.549				155	42.394	10.685	96.852	35.329	20.336		7.238	8.789	24.816	7.238	6.032		89.097	5.342	5.17	8.272	11.029
			156	16.717	13.787	20.68	13.787	41.016		4.136		8.789				11.719	4.136	4.481	5.17	7.755				156	53.596	52.562	27.401	37.397	28.435		4.136	5.859	10.34	9.306	6.204		17.578	6.893	14.131	11.029	42.394
			157	22.059	90.304	32.399	27.574	19.474		7.583		3.791				8.617	6.376	4.308	12.925	3.447				157	63.592	38.086	12.408	79.791	19.474		55.492	7.238	23.093	6.893	5.515		17.406	5.515	16.027	9.823	10.512
			158	15.338	36.707	17.923	153.206	59.111		4.825		10.168					5.859	5.342	30.676	6.721				158	43.601	66.521	23.265	18.957	20.853		14.304	8.1	10.34	8.272	7.066		16.544	15.683	24.989	8.617	11.546
			159	22.231	106.676	21.887	102.712	31.71		3.964		3.274					3.964	5.687	8.444	5.687				159	44.98	11.374	24.472	37.741	21.37		40.499	7.066	6.376	5.687	36.363		8.444	47.048	4.825	6.376	17.061
			160	29.986	15.166	16.889	23.438	84.272		7.583		3.447					6.376	7.066	5.515	4.653				160	48.254	51.011	16.027	29.642	26.195		7.41	5.859	9.995	7.927	6.721		15.338	64.626	4.481	11.719	17.578
			161	41.188	17.923	48.426	19.819	20.853		4.481		3.102					4.136	4.653	8.1	8.272				161	40.154	14.993	23.093	37.914	22.921		6.204	11.719	8.617	6.204	6.893		9.651	7.41	4.308	17.406	24.644
			162	27.057	24.127	130.803	15.338	33.778		4.653		6.204					5.515	5.17	9.134	8.617				162	20.336	13.787	20.163	37.397	31.882		7.583	5.17	16.717	17.406	13.442		41.533	11.374	17.234	14.821	13.097
			163	18.785	18.095	42.912	13.787	25.506		4.136		37.224					5.342	6.376	19.991	10.34				163	43.773	13.442	29.814	37.224	29.125		14.476	7.238	8.961	5.515	4.308		21.197	14.304	6.721	19.302	32.227
			164	31.537	29.469	24.472	15.855	22.059		5.515		3.619					4.136	6.893	7.238	12.753				164	33.261	15.683	35.156	25.85	85.134		4.136	8.272	9.134	20.163	7.238		150.449	4.308	12.408	67.9	61.351
			165	15.683	19.474	49.633	19.646	24.816		3.791		11.719					5.687	5.515	4.653	5.687				165	36.707	14.131	11.891	32.227	17.578		7.755	14.304	26.712	31.71	13.787		39.465	5.17	5.687	7.066	19.474
			166	19.474	40.843	23.438	77.034	33.778		5.17		3.964					6.032	5.687	12.753	9.306				166	56.354	12.925	12.58	16.544	19.129		4.653	7.927	6.721	6.721	7.41		16.372	6.549	105.986	10.512	16.717
			167	43.946	27.918	29.125	10.685	33.088		3.791		12.58					4.998	8.617	8.1	8.617				167	143.383	14.649	13.097	20.163	15.166		3.964	4.825	6.032	6.376	6.032		10.34	16.027	4.136	9.478	11.374
			168	50.667	19.819	22.231	47.392	28.78		5.342		4.481					5.17	6.721	4.653					168	38.948	18.612	53.769	38.258	28.78		7.41	6.549	7.066	7.066	7.927		18.785	9.995	4.136	13.097	41.188
			169	23.61	13.27	58.422	46.186	29.469		4.308		11.546					5.342	5.17	18.268					169	29.469	10.34	37.397	32.399	90.304		12.236	10.685	11.029	6.549	5.859		8.444	13.097	3.964	7.238	117.705
			170	64.798	40.326	282.285	18.785	37.741		3.274		9.651					4.308	7.755	9.995					170	49.46	11.891	26.54	26.54	31.365		8.789	18.44	5.859	24.816	5.515		12.063	13.27	7.927	8.1	9.995
			171	16.2	43.429	165.442	106.676	15.683		3.447		4.136					6.032	5.17	6.032					171	51.356	17.578	15.166	32.744	24.989		6.893	28.263	8.272	8.617	10.512		11.202	6.893	7.066	6.204	89.27
			172	36.19	98.576	26.367	25.85	20.68		4.653		4.998					6.721	8.961	5.515					172	36.018	30.503	30.159	24.644	28.78		6.721	5.687	8.272	8.789	25.85		36.018	6.032	5.342	8.1	9.134
			173	16.027	18.44	20.68	17.061	18.957		4.481		6.032					6.376	11.719	18.44					173	26.367	14.304	18.44	44.463	11.719		9.134	7.927	24.644	5.859	8.1		15.683	6.204	11.891	12.063	13.27
			174	17.578	42.567	28.263	26.367	43.946		6.376		4.308					5.687	7.238	9.651					174	43.429	63.075	12.408	19.129	21.025		7.583	13.787	5.687	7.583	8.961		10.168	7.755	15.683	15.51	26.195
			175	72.898	14.649	18.957	51.528	20.508		4.825		3.102					7.755	5.17	14.131					175	41.705	9.823	29.297	33.433	24.472		7.583	10.34	7.927	8.961	11.719		29.986	5.17	4.825	80.653	15.166
			176	36.88	13.959	42.567	20.163	11.202		3.274		5.859					7.238	8.1	14.131					176	33.605	14.131	18.268	15.855	54.803		18.44	14.304	6.204	8.1	8.961		17.751	8.961	6.893	9.478	58.766
			177	76.517	15.166	32.399	79.274	28.263		9.995		4.998					15.51	7.755	7.583					177	39.12	57.732	14.476	17.923	14.821		12.753	6.549	12.753	9.306	3.274		10.512	7.066	11.374	12.408	19.302
			178	37.052	18.957	39.637	40.671	29.642		3.102		3.964					6.549	4.998	9.478					178	43.946	40.499	15.166	23.61	14.131		10.34	7.238	4.308	10.685	4.825		10.685	11.029	8.444	6.893	24.127
			179	14.993	76.172	27.918	16.372	18.785		3.791		3.964					7.755	5.515	8.961					179	54.803	31.71	21.025	41.533	64.109		4.998	6.032	12.063	7.238	13.097		8.272	10.685	7.41	9.651	16.717
			180	43.429	16.027	19.991	20.853	27.746		2.24		4.998					5.342	5.515	10.34					180	43.773	10.168	21.542	35.846	13.614		50.667	23.438	10.857	8.617	6.549		28.952	5.17	7.583	8.617	18.268
			181	13.442	42.394	247.129	19.819	21.714		4.481		5.859					6.032	5.515	6.549					181	36.88	29.125	24.644	45.152	38.603		6.032	6.549	10.685	12.063	3.964		7.41	9.651	4.481	14.649	17.923
			182	35.156	10.168	33.778	17.061	14.993		2.068		3.274					5.17	7.066	17.578					182	31.537	12.408	17.578	43.429	35.156		20.508	8.789	31.882	7.066	5.342		10.34	5.342	106.676	21.887	16.544
			183	15.51	21.542	18.095	29.469	18.44		1.896		3.791					6.376	3.791	6.376					183	21.542	23.955	23.955	33.605	83.066		3.791	4.998	6.893	9.995	35.501		21.542	6.032	4.653	9.306	16.372
			184	40.843	15.166	22.748	30.331	106.159		3.791		17.234					8.961	3.791	7.583					184	28.435	11.546	22.231	36.707	32.571		4.136	6.376	5.515	13.614	9.306		16.2	5.859	12.236	5.859	14.304
			185	13.614	46.186	37.052	17.751	14.993		4.481		6.376					12.236	7.066	7.238					185	35.673	11.202	36.018	38.258	17.234		5.687	6.721	5.515	5.859	7.41		27.918	5.17	12.925	10.512	17.923
			186	17.234	54.975	24.472	18.095	28.263		2.757		5.17					6.032	5.515	12.408					186	34.122	25.85	27.229	41.016	13.614		15.338	5.687	16.717	8.272	5.342		8.272	5.342	5.342	21.025	50.667
			187	18.785	13.27	45.324	15.338	18.095		6.721		4.308					11.891	4.653	5.17					187	38.086	10.34	16.372	37.914	31.882		7.583	4.998	6.204	29.125	18.095		9.823	7.066	7.238	8.272	25.678
			188	15.166	11.546	18.957	45.669	18.095		5.515		2.585					5.17	7.583	9.478					188	199.392	12.753	111.156	34.984	75.483		4.998	18.095	4.998	4.825	6.721		15.166	5.17	3.791	11.374	19.129
			189	12.408	12.753	87.719	24.299	44.98		15.683		5.859					5.859	4.825	11.374					189	51.528	13.097	14.993	33.088	29.297		5.859	10.512	7.583	5.17	74.794		41.188	9.651	3.964	9.134	19.302
			190	14.304	14.476	17.578	18.612	20.508		4.136		2.93					4.481	4.998	7.238					190	31.193	65.66	15.338	30.331	34.812		5.859	5.515	6.204	12.58	6.032		26.884	9.134	4.825	7.238	12.063
			191	14.304	14.476	23.61	20.853	27.057		5.17							8.961	13.27	7.066					191	47.737	16.2	20.336	21.714	22.748		5.515	3.964	39.637	6.376	7.755		10.34	7.927	6.721	13.27	23.093
			192	17.578	18.44	102.367	40.843	31.365		4.136							5.17	5.859	10.512					192	34.984	14.649	15.855	37.741	13.959		3.447	4.481	5.859	7.066	10.512		8.444	16.544	7.755	6.376	16.027
			193	20.336	16.2	19.991	16.717	16.717		3.964							4.308	5.17	8.1					193	36.018	12.408	42.739	64.109	27.746		4.481	4.653	27.401	18.785	30.331		7.41	27.229	24.299	13.27	11.202
			194	12.408	23.093	29.642	31.882	44.463		3.274							4.825	6.893	12.236					194	31.193	14.304	16.889	41.36	36.19		3.274	27.401	4.653	6.721	4.653		7.066	5.515	11.202	6.549	102.884
			195	13.614	20.508	37.569	23.61	63.247		1.034							4.998	6.032	11.202					195	35.846	52.39	63.764	24.989	12.408		11.374	13.959	4.308	11.202	3.791		9.651	3.274	24.816	8.789	11.546
			196	82.893	24.127	31.02	15.166	16.372		2.068							6.204	4.136	4.998					196	40.499	51.528	21.197	25.161	12.753		4.136	7.583	5.17	9.478	4.308		12.408	10.857	15.683	9.134	11.891
			197	19.819	23.61	24.816	35.329	17.923		740.87							4.825	6.893						197	38.086	14.131	19.991	35.673	45.324		7.066	6.893	5.17	54.975	5.859		7.583	4.998	6.549	32.227	10.512
			198	39.982	19.991	16.717	55.147	41.705		18.44							6.549	3.274						198	40.843	10.857	17.406	41.533	22.576		7.583	7.066	8.444	9.995	9.995		34.122	5.859	8.617	11.891	13.097
			199	25.678	17.234	20.508	23.093	40.499									5.687	14.304						199	43.601	14.821	31.365	56.698	18.785		4.136	4.481	5.687	7.066	12.753		7.583	6.204	3.964	25.333	21.714
			200	14.649	26.195	26.54	16.027	21.714									4.825	6.376						200	35.673	9.306	33.088	39.637	15.166		5.515	7.238	30.331	5.342	4.308		20.336	6.721	7.583	7.41	11.546
			201	17.578	33.605	36.707	39.292	30.331									8.617	4.136						201	34.812	20.163	13.442	10.857	14.649		4.136	10.685	4.998	8.617	23.093		19.646	4.998	3.791	15.683	13.959
			202	18.785	17.923	63.247	14.304	21.197									10.685	6.204						202	36.018	11.546	15.338	47.565	35.156		5.515	6.721	6.376	14.304	14.821		16.717	6.204	19.302	22.576	9.478
			203	12.236	14.821	31.193	102.54	22.404									4.481	4.825						203	24.299	16.027	15.51	12.408	66.694		8.961	5.687	4.998	29.297	9.306		4.653	6.893	8.617	12.236	70.14
			204	90.821	32.227	24.127	15.855	15.51									4.481	7.755						204	30.159	72.553	38.086	16.544	34.984		6.893	6.204	13.27	7.755	5.342		9.478	4.825	9.134	6.032	12.236
			205	16.027	16.2	18.612	13.442	21.025									11.374	4.825						205	53.424	15.166	10.857	24.989	56.181		7.927	4.825	16.027	4.653	4.998		25.678	4.653	18.44	8.617	13.787
			206	15.855	13.442	73.76	34.295	18.957									5.687	6.376						206	38.086	15.683	18.612	12.925	37.569		3.791	6.376	3.791	16.717	17.751		19.474	5.859	3.619	6.376	33.433
			207	38.775	118.567	55.492	22.059	28.608									7.238	5.515						207	44.98	26.195	14.993	31.537	12.236		5.687	6.721	8.1	8.961	6.204		4.653	6.032	4.825	11.374	137.351
			208	30.848	13.959	27.574	14.993	18.44									6.376	5.342						208	45.841	40.499	57.732	31.537	24.299		6.204	7.066	5.342	5.342	31.882		13.097	6.721	3.619	8.272	12.063
			209	14.821	14.649	19.991	34.122	39.465									7.066	3.964						209	43.084	59.973	43.256	36.018	25.678		3.964	4.136	8.1	6.376	6.549		7.238	10.857	21.714	12.408	17.406
			210	26.367	70.14	85.478	30.848	15.855									7.066	10.685						210	42.739	56.009	33.261	28.091	20.508		8.961	6.204	8.789	5.687	5.17		11.029	5.17	18.957	7.755	13.787
			211	35.329	32.571	42.05	15.166	32.054									5.859							211	34.984	43.256	21.197	36.19	25.161		4.308	5.859	11.546	19.302	4.308		5.515	13.787	8.444	9.823	11.202
			212	17.234	22.921	17.923	17.234	15.166									5.515							212	41.188	10.34	10.685	47.048	18.957		8.617	9.134	5.687	8.444	3.964		21.542	8.272	8.961	26.712	11.374
			213	13.959	32.571	29.986	26.195	42.222									6.549							213	54.286	11.374	17.578	36.88	16.2		4.481	5.342	8.961	4.998	4.481		7.238	4.653	23.438	7.755	23.955
			214	18.957	16.372	55.837	22.059	33.778																214	43.256	15.166	70.657	24.816	20.68		8.789	8.961	5.859	31.365	15.166		8.789	7.583	4.481	8.444	11.546
			215	14.304	19.991	53.252	29.814	16.889																215	48.082	78.757	24.644	33.95	22.059		4.136	4.998	4.825	8.444	10.168		5.687	4.308	34.467	5.342	14.131
			216	13.959	17.923	27.401	22.576	15.51																216	15.51	18.612	12.408	18.957	33.433		4.136	6.893	4.481	10.685	15.51		17.406	16.544	4.998	12.063	18.268
			217	30.676	69.451	25.85	66.349	18.612																217	49.977	15.338	82.893	29.125	41.016		26.54	7.238	9.995	17.751	6.549		8.444	5.687	3.619	5.342	8.961
			218	34.639	34.467	18.268	58.077	19.474																218	56.354	16.2	37.741	56.871	55.147		16.717	7.41	9.478	18.957	8.617		5.17	5.859	5.515	6.549	10.34
			219	12.925	15.683	39.809	37.397	29.814																219	43.601	12.408	17.751	15.166	47.909		13.442	4.481	7.066	6.549	4.653		7.927	10.512	3.447	7.066	10.685
			220	62.213	15.683	33.95	20.508	39.465																220	41.705	50.839	55.492	40.499	17.234		3.619	7.238	22.404	7.755	6.721		8.1	9.995	6.893	6.893	11.546
			221	12.753	12.236	52.907	29.125	28.608																221	107.882	13.097	22.748	31.193	22.576		25.85	4.481	8.1	7.927	5.515		12.408	7.238	6.376	8.961	14.131
			222	72.036	20.68	21.197	17.406	32.054																222	34.639	45.841	23.782	48.082	20.336		3.274	4.308	7.927	5.859	5.687		38.258	18.612	29.814	9.478	10.168
			223	20.508	14.649	55.32	13.097	22.576																223	30.159	27.229	57.905	45.669	59.973		11.202	11.374	10.857	8.961	4.308		5.515	3.964	6.549	171.646	16.544
			224	63.592	36.707	23.265	27.574	18.268																224	48.082	22.576	19.646	40.154	10.857		9.134	3.964	4.481	7.927	7.583		7.583	9.995	86.168	4.136	8.1
			225	24.472	12.925	39.982	14.993	18.612																225	30.848	40.154	42.05	13.097	18.612		7.927	4.136	4.653	9.306	8.617		11.374	6.549	74.449	13.959	13.787
			226	16.2	14.304	27.057	19.819	38.775																226	60.834	11.891	22.059	14.649	24.644		16.027	6.032	4.998	8.1	4.653		5.515	5.515	60.317	19.991	16.2
			227	28.091	144.934	25.333	61.179	28.091																227	49.116	57.732	19.646	41.188	15.338		3.274	5.342	6.376	4.481	26.884		12.063	3.791	7.41	6.549	11.719
			228	21.37	16.2	25.678	22.576	44.635																228	48.082	24.299	16.2	39.637	20.163		6.032	6.376	6.549	4.998	11.546		13.27	4.136	2.413	6.204	24.989
			229	15.338	42.739	44.463	118.911	25.161																229	11.202	16.027	33.95	46.014	18.612		6.721	10.685	6.549	10.685	4.825		7.583	5.687	3.447	4.998	26.367
			230	14.649	36.535	49.977	15.855	17.751																230	40.154	9.823	17.751	41.533	18.785		3.964	7.238	4.308	8.617	3.964		6.893	6.721	3.619	6.549	7.927
			231	39.465	11.374	28.608	27.401	19.646																231	54.63	11.202	19.819	33.778	36.707		4.308	9.651	7.066	7.41	4.136		7.755	7.583	3.447	32.054	36.707
			232	22.576	26.367	21.025	20.68	13.614																232	41.533	56.181	15.338	44.635	28.435		7.066	7.583	4.998	6.721	4.825		6.893	5.515	1.896	13.097	38.775
			233	21.025	107.02	39.12	30.848	23.955																233	16.027	36.363	30.331	51.184	32.399		7.583	8.789	5.342	4.825	4.998		7.066	19.302	71.002	8.1	20.68
			234	32.054	17.751	16.717	19.302	39.982																234	38.775	13.614	12.236	44.118	80.481		5.687	4.998	22.404	6.549	4.825		7.41	3.964	80.653	7.755	13.959
			235	13.614	22.404	21.714	24.816	23.093																235	32.916	25.678	33.95	32.054	30.848		6.549	4.308	14.993	15.683	8.1		5.342	15.338	97.542	7.066	15.338
			236	19.129	13.959	48.599	19.302	24.472																236	82.721	28.263	36.363	21.714	21.714		5.687	6.204	8.444	11.029	4.653		8.272	4.308	292.453	5.515	31.02
			237	14.131	19.646	32.054	28.952	27.746																237	20.853	33.95	27.229	16.717	18.095		3.791	7.927	6.204	5.515	30.676		6.204	13.27	236.789	5.17	6.549
			238	143.9	13.27	42.394	44.463	17.061																238	35.846	15.166	8.789	92.716	71.347		5.859	6.549	7.755	6.376	5.342		17.061	6.893	8.961	9.134	14.993
			239	29.642	16.717	51.356	19.129	46.703																239	17.578	9.306	21.197	18.268	11.374		6.721	9.306	7.583	3.964	6.032		11.202	31.193	173.714	4.653	11.891
			240	78.585	32.054	31.365	20.163	28.608																240	8.272	8.1	41.016	37.052	16.372		5.515	6.893	10.168	5.342	4.998		8.272	4.308	2.24	8.617	42.05
			241	14.649	73.07	32.399	23.955	32.916																241	41.705	37.052	12.236	34.984	16.544		3.102	3.964	6.549	13.614	8.272		6.204	4.136	3.791	7.41	14.304
			242	21.37	18.785	30.503	18.268	16.544																242	34.984	10.512	12.58	22.404	28.263		16.372	5.687	7.066	7.238	12.236		12.236	12.58	3.447	5.342	12.753
			243	12.925	17.406	23.955	16.717	34.984																243	34.295	12.58	19.474	45.497	14.476		32.744	5.859	21.887	6.549	21.887		9.995	7.927	2.757	6.376	8.272
			244	18.268	10.857	34.984	19.474	61.351																244	85.478	10.685	36.018	48.082	19.129		19.474	5.687	7.238	5.515	87.202		35.156	8.444	170.267	6.032	16.544
			245	14.993	23.093	133.215	20.336	37.569																245	35.501	10.34	19.474	32.916	24.644		26.884	3.619	9.306	7.583	1.034		4.481	5.859	173.025	8.789	20.163
			246	17.923	26.195	34.295	28.435	11.891																246	39.637	21.37	13.787	19.474	16.889		14.649	8.617	6.549	13.614	70.14		18.095	4.481	37.569	5.17	11.202
			247	15.166	26.712	32.227	31.882	20.163																247	32.916	11.202	14.821	83.066	39.637		14.993	3.964	6.893	5.342	7.066		4.825	7.927	100.989	13.959	10.34
			248	23.61	15.338	18.957	17.578	33.433																248	17.234	15.338	26.195	23.61	31.365		44.807	3.964	7.583	5.515	1.896		5.859	7.583	386.721	6.204	9.995
			249	14.821	14.304	33.088	16.372	18.44																249	106.848	11.719	17.751	54.286	32.744		28.263	8.1	5.687	5.687	3.447		4.653	3.102	3.964	13.097	14.131
			250	24.127	37.741	45.841	35.673	36.19																250	41.36	34.295	79.619	14.476	67.211		67.555	6.549	4.481	5.342	4.481		17.923	4.998	22.921	4.825	29.986
			251	14.821	15.855	24.989	49.46	18.957																251	266.603	47.909	10.685	64.453	20.68		3.447	9.995	8.961	6.893	20.508		4.136	3.274	9.651	5.17	8.789
			252	11.891	32.571	23.955	47.737	31.537																252	57.388	13.614	13.614	52.045	12.063		128.39	4.136	6.721	4.481	4.136		4.481	10.512	137.696	18.612	12.236
			253	23.782	12.753	23.61	17.061	34.122																253	27.229	24.472	36.018	33.088	23.782		747.246	7.066	4.653	5.687	2.585		3.274	12.236	144.417	5.342	11.374
			254	21.197	32.227	40.326	29.642	153.034																254	19.991	52.39	125.46	14.649	46.186		60.662	3.964	6.204	8.961	12.753		3.964	3.447	133.043	8.961	15.683
			255	22.059	14.649	23.61	12.753	46.531																255	33.778	18.095	31.71	57.388	21.025		11.374	4.481	5.859	3.964	7.927		14.821	5.17	181.814	4.308	8.444
			256	48.082	36.707	32.744	17.234	30.159																256	47.565	13.959	146.313	34.467	14.821		7.583	6.549	5.687	35.673	6.376		4.653	3.791	569.051	4.825	11.719
			257	23.265	16.2	89.442	13.787	28.608																257	27.401	11.719	14.131	42.739	17.406		75.311	20.336	7.066	4.308	7.41		5.687	5.342	4.136	11.029	6.032
			258	12.925	76.862	32.399	32.571	16.372																258	34.639	38.603	18.612	21.542	20.163		62.902	5.859	6.721	6.204	1.723		3.447	3.791	93.923	7.755	13.959
			259	20.853	16.717	50.667	13.787	18.268																259	48.943	15.338	13.097	50.322	11.374		13.787	15.855	6.549	6.376	2.24		4.481	4.481	260.054	6.549	8.272
			260	15.338	20.508	40.499	11.029	18.612																260	39.12	10.685	20.163	56.354	12.408		7.238	27.746	3.791	5.515	2.757		4.481	54.286	1.551	9.134	23.438
			261	13.787	12.925	34.467	19.129	9.478																261	138.558	27.057	17.751	24.644	27.401		36.19	8.789	4.825	35.156	986.103		8.1	7.755	2.413	4.481	27.746
			262	12.063	12.925	110.812	13.27	45.324																262	55.837	10.685	28.091	19.819	18.268		960.942	10.857	5.687	7.755	467.89		5.515	3.964	256.09	11.546	11.891
			263	35.329	20.853	40.326	24.989	16.372																263	27.574	73.76	16.717	44.463	23.265		48.943	36.707	3.791	6.721	253.85		4.308	4.653	1003.85	6.376	26.367
			264	13.787	16.544	19.474	21.025	29.469																264	50.494	73.07	43.946	39.292	19.302		4.136	5.859	6.204	7.583	1882.94		15.51	4.653	537.342	4.825	10.34
			265	109.95	13.787	26.54	12.753	23.265																265	54.803	15.683	13.097	43.256	15.166		2.757	6.032	4.653	8.272	1567.56		5.515	5.515	6.376	22.404	14.649
			266	17.234	14.476	30.159	20.508	39.292																266	33.088	12.925	22.404	7.755	46.186		37.741	7.755	12.063	4.825	1016.78		4.308	4.136	66.694	3.964	7.41
			267	16.544	17.406	17.234	146.83	70.83																267	13.27	23.438	24.816	32.399	45.841		24.989	7.755	7.583	5.17	522.693		6.721	5.17	4.308	8.617	8.1
			268	12.408	25.678	46.531	13.614	29.297																268	36.19	16.027	11.374	40.499	24.816		26.712	5.17	6.721	8.1	323.129		6.893	6.893	121.669	6.893	47.048
			269	42.05	22.059	65.487	19.991	53.596																269	16.2	12.925	30.676	34.122	16.544		42.05	5.687	4.136	4.653	16.717		6.549	11.891	176.988	7.41	18.957
			270	30.159	13.614	21.025	33.261	18.095																270	36.88	42.567	13.097	18.957	59.111		50.494	6.204	15.855	13.787	4.136		3.619	3.619	42.05	4.653	19.646
			271	23.438	19.646	50.322	19.646	33.261																271	13.787	26.367	9.651	16.889	9.478		20.853	3.447	9.134	3.791	8.617		5.859	4.998	91.855	7.927	11.202
			272	19.129	11.891	32.054	19.474	15.855																272	38.775	17.751	25.161	105.986	113.052		31.193	11.546	14.476	8.789	15.51		4.308	10.34	3.102	5.687	9.651
			273	9.306	13.27	33.088	14.821	36.88																273	20.336	17.751	19.302	19.474	12.58		39.12	7.927	4.136	4.481	74.621		3.619	6.032	4.825	5.515	27.057
			274	53.769	13.442	38.948	13.442	20.336																274	68.934	130.286	28.608	51.701	20.853		45.152	21.714	4.481	7.066	4.136		3.274	3.447	73.415	5.687	8.961
			275	14.821	28.952	22.231	18.268	37.052																275	47.22	86.168	48.082	13.614	29.125		54.458	42.05	5.859	8.272	1.379		17.406	3.619	108.399	12.58	6.721
			276	19.646	23.61	30.848	22.921	37.052																276	93.061	41.877	34.639	20.508	13.787		31.193	4.825	7.41	4.308	2.068		7.583	24.644	70.657	3.791	8.961
			277	17.578	17.751	22.059	17.061	30.331																277	82.893	47.048	12.58	32.916	36.535		4.825	3.964	6.032	7.238	1.551		9.478	4.653	5.17	6.032	8.617
			278	22.231	16.372	106.676	16.889	24.989																278	42.912	21.37	69.623	21.714	16.2		5.687	2.757	3.447	6.893	1.379		8.961	9.306	422.049	9.478	14.993
			279	24.472	59.8	58.766	15.855	24.989																279	48.082	18.44	18.095	13.27	15.51		7.927	8.444	6.721	4.998	1.034		19.991	4.998	2.24	4.653	8.789
			280	16.2	16.372	29.125	12.408	26.54																280	52.907	14.304	39.982	15.855	13.27		1123.28	4.136	13.787	4.136	0.689		3.274	6.549	3.964	8.617	80.136
			281	143.038	13.787	16.372	13.27	61.868																281	107.882	9.823	14.476	37.741	22.231		86.168	4.653	3.619	6.893	0.517		6.376	3.964	39.982	5.687	8.1
			282	15.855	18.957	21.197	18.44	22.404																282	40.671	21.025	15.166	23.61	19.646		330.539	3.791	4.825	7.238	1.896		4.481	3.274	47.909	6.721	11.202
			283	17.234	19.646	24.127	10.34	33.778																283	42.912	32.571	14.821	11.202	15.683		339.501	2.413	11.719	9.306	1.034		24.989	14.993	9.478	6.721	98.059
			284	13.959	14.476	43.429	22.748	17.061																284	47.565	14.131	20.508	32.399	17.234		8.789	30.676	4.136	5.859	0.517		4.481	11.546	1.896	11.029	13.614
			285	16.544	19.129	16.717	14.649	19.302																285	35.156	31.193	14.993	53.769	14.821		316.408	1124.66	7.238	11.546	36.88		10.512	4.825	3.619	11.029	15.51
			286	11.719	176.644	26.54	16.544	21.197																286	33.261	13.787	33.088	171.991	45.497		2.93	12.58	5.515	4.653	35.156		9.134	8.444	29.125	4.481	6.549
			287	18.44	19.646	23.093	39.982	33.778																287	42.567	12.58	14.304	37.569	72.381		3.791	80.136	11.719	4.998	15.338		5.515	6.549	154.757	18.785	8.961
			288	13.959	9.995	24.989	15.51	28.608																288	34.467	15.166	22.059	32.744	17.923		8.444	20.336	4.653	9.306	118.05		25.506	10.168	33.261	8.617	7.755
			289	15.683	24.127	42.567	11.029	17.406																289	45.497	16.027	13.097	12.063	14.476		2.413	29.125	4.308	8.1	13.442		11.029	6.721	3.274	8.272	7.238
			290	29.125	11.719	50.15	13.787	57.732																290	39.637	13.959	44.807	8.617	26.884		6.032	46.358	3.964	5.515	2.24		6.549	5.859	7.583	6.721	16.2
			291	33.433	25.678	27.746	14.993	13.787																291	120.29	10.512	30.159	13.959	36.19		3.274	1.896	6.376	8.444	66.004		7.41	7.066	2.413	5.687	18.612
			292	9.995	16.889	26.712	12.408	15.51																292	35.673	174.231	21.37	33.261	23.782		7.41	24.299	4.481	7.066	13.442		6.204	3.791	1.723	11.891	46.014
			293	17.578	17.923	28.608	38.086	17.061																293	19.991	9.134	21.197	13.614	14.131		7.066	3.447	5.859	5.859	8.444		4.998	7.238	126.839	4.136	49.977
			294	38.775	13.959	29.642	17.751	15.51																294	16.2	13.442	11.719	23.438	15.166		2.413	71.864	5.859	6.376	1.551		7.066	3.791	151.31	8.961	7.583
			295	15.166	13.27	164.925	12.753	11.891																295	40.843	11.719	18.612	44.807	17.751		8.1	2.93	2.585	4.998	9.306		5.515	10.512	166.131	4.653	9.306
			296	15.855	11.029	27.057	14.476	28.952																296	34.984	12.58	11.891	10.168	15.338		1353.01	10.857	35.501	4.825	2.413		8.961	3.791	76	5.859	7.066
			297	18.268	11.891	19.819	31.537	248.852																297	120.118	71.002	16.889	19.819	92.199		63.075	51.184	94.784	3.102	52.218		8.789	3.619	222.313	7.066	8.617
			298	17.923	40.154	74.449	47.737	16.372																298	12.753	18.095	14.131	7.755	19.474		93.923	15.683	9.651	5.515	24.644		4.308	2.93	420.498	44.807	16.2
			299	21.37	12.58	13.614	24.816	27.401																299	17.751	16.889	11.546	172.335	36.88		77.551	37.224	9.478	7.41	155.102		4.308	7.755	89.614	6.376	12.236
			300	14.821	11.374	81.859	199.22	52.39																300	17.406	12.925	23.955	72.726	18.785		41.877	52.562	19.474	4.998	4.825		17.923	3.791	344.326	5.17	8.617
			301	13.097	14.821	16.889	15.166	28.435																301	154.757	57.215	17.406	12.925	11.374		93.75	72.381	11.546	5.515	26.884		17.578	14.993	82.549	6.893	11.374
			302	12.925	27.229	22.404	17.751	15.855																302	63.419	12.236	17.923	18.785	27.401		27.746	37.569	164.925	4.825	120.462		12.408	5.342	43.429	9.995	31.193
			303	16.544	11.719	18.612	14.993	30.503																303	61.351	12.753	9.651	24.644	17.061		20.853	47.392	7.41	3.447	2206.58		4.136	3.619	72.036	7.583	11.546
			304	51.011	10.857	17.061	13.959	34.122																304	55.492	16.889	46.531	32.227	21.197		78.413	7.755	4.481	6.204	3002.94		6.893	5.342	4.308	4.825	19.991
			305	14.649	34.984	65.487	18.44	32.227																305	36.707	13.959	23.093	15.166	17.234		9.995	4.825	4.308	4.825	2111.11		7.583	3.619	8.789	6.032	14.821
			306	22.231	21.714	27.057	14.131	40.154																306	34.639	14.993	17.751	33.261	11.029		3.274	7.755	4.825	4.308			29.297	15.683	2.068	5.515	9.651
			307	15.166	12.236	34.467	12.753	40.154																307	32.227	16.889	18.785	11.029	22.404		4.653	35.673	29.125	7.755			6.204	10.168	2.24	6.204	14.131
			308	110.984	20.508	34.812	163.891	24.989																308	29.469	13.614	12.58	15.338	64.798		16.027	1.723	34.984	10.168			7.41	17.578	3.447	4.308	7.927
			309	10.512	23.782	128.907	11.546	21.542																309	66.177	36.018	8.789	11.719	12.236		15.338	5.687	52.735	4.653			3.964	5.17		28.78	21.887
			310	17.061	50.15	23.61	28.608	14.131																310	36.707	14.304	15.51	22.576	17.751		10.512	2.413	456.861	8.789			4.825	3.619		8.617	4.825
			311	12.753	16.2	17.406	19.991	20.853																311	54.113	13.27	22.404	31.882	71.174		5.515	1.896	569.913	5.859			3.619	3.447		5.342	9.823
			312	13.787	17.751	29.986	20.336	24.644																312	10.857	44.635	13.614	16.717	24.816		54.286	107.537	22.231	3.274			6.032	8.1		3.619	7.755
			313	11.029	13.959	33.261	21.887	25.678																313	19.302	18.785	15.338	32.054	13.787		519.591	20.163	3.791	3.964			5.859	3.274		4.653	7.41
			314	16.544	13.27	13.614	42.912	37.569																314	36.88	17.578	11.029	15.338	11.891		42.05	136.317	665.387	11.029			11.546	4.825		4.308	8.617
			315	21.197	98.92	26.54	21.197	27.918																315	31.193	7.927	14.649	17.234	19.474		15.683	595.936	2.93	4.308			4.653	15.166		5.342	9.306
			316	17.406	63.764	22.059	12.236	56.871																316	230.929	10.168	13.097	14.993	22.059		43.946	651.772	4.653	3.964			4.653	6.893		2.757	6.549
			317	14.476	14.304	36.363	18.612	13.27																317	10.168	11.546	32.227	8.617	64.626		64.97	2151.26	32.399	6.032			4.825	3.102		3.964	7.066
			318	13.614	12.925	93.061	16.889	26.712																318	40.326	11.374	17.578	22.921	21.887		66.866	1504.14	71.519	3.447			6.376	4.136		3.102	9.478
			319	15.166	58.594	28.091	13.097	19.474																319	50.667	42.05	15.855	6.721	20.508		26.195	41.188	19.991	4.308			5.342	6.893		5.859	9.995
			320	15.683	13.787	24.127	42.912	34.812																320	21.714	18.095	13.442	8.444	16.2		7.066	3.447	12.925	4.481			6.204	10.34		11.546	10.857
			321	23.093	23.093	26.195	13.097	17.061																321	56.009	26.023	36.707	11.546	15.683		32.227	7.755	9.995	13.097			5.515	3.791		8.1	4.998
			322	18.44	11.719	85.134	16.544	19.129																322	36.88	8.1	20.163	47.565	34.639		51.873	40.843	50.839	6.376			16.717	8.617		4.825	9.651
			323	19.302	12.063	24.299	14.993	19.129																323	66.177	11.374	10.168	19.474	9.478		104.952	20.508	72.036	5.17			16.889	8.272		6.032	7.927
			324	12.753	21.714	16.2	11.546	17.923																324	18.612	15.683	17.061	14.131	17.578		658.838	1.034	14.476	4.308			4.136	8.961		8.789	25.333
			325	13.959	14.476	28.091	15.683	19.819																325	25.506	14.993	11.719	29.297	13.097		4.481	4.136	33.95	3.102			11.719	8.617		6.032	10.168
			326	35.156	13.097	16.2	57.905	23.093																326	18.268	18.268	18.44	200.771	48.943		2.24	1582.73	40.499	6.549			12.925	3.619		4.481	4.653
			327	383.618	16.889	33.95	14.131	17.578																327	84.617	13.614	19.991	28.608	38.603		189.052	50.15	2.93	9.478			17.578	5.687		9.823	48.082
			328	37.397	19.646	87.202	33.778	28.608																328	85.823	18.957	16.717	18.612	11.374		34.812	16.2	11.374	6.721			4.481	17.923		3.964	4.136
			329	23.61	10.34	27.057	15.51	20.163																329	23.782	13.27	19.646	12.063	15.338		55.664	69.968	51.701	10.512			9.306	5.342		3.791	10.685
			330	12.236	13.27	58.422	12.58	14.993																330	63.075	8.961	18.095	10.168	33.605		6.893	10.685	12.753	9.478			3.619	3.102		11.202	7.927
			331	13.097	10.512	28.608	15.51	19.129																331	84.789	28.263	20.508	14.304	14.476		16.889	14.821	1218.41	6.204			6.032	4.308		4.998	19.129
			332	14.304	103.918	123.909	20.163	9.651																332	8.272	11.546	10.857	44.807	11.546		21.714	12.753	104.263	24.644			12.753	27.746		4.825	11.546
			333	71.864	12.063	18.44	22.921	25.506																333	16.544	73.932	80.136	8.789	38.258		28.608	54.458	398.784	6.032			19.302	4.825		6.721	8.272
			334	14.304	47.22	16.544	18.612	18.095																334	14.476	18.44	12.236	23.61	21.542		22.404	25.333	417.741	7.755			6.549	4.653		15.51	8.789
			335	10.512	12.408	36.88	13.442	19.302																335	47.048	9.995	20.163	20.853	11.891		21.887	116.326	5.342	9.306			5.859	4.481		11.374	6.893
			336	14.821	18.268	164.408	32.571	92.716																336	54.803	23.093	46.358	5.859	111.329		11.891	5.342	4.308	4.998			104.263	4.308		3.447	32.744
			337	14.993	14.131	27.574	37.052	111.501																337	48.254	20.508	13.27	61.179	26.712		8.272	6.032	5.515	5.687			9.478	5.687		5.687	9.134
			338	13.614	27.574	34.295	12.58	23.782																338	49.805	44.463	11.374	12.925	11.029		7.238	20.68	2.585	4.998			7.755	5.687		16.372	11.719
			339	12.408	17.751	14.649	21.887	42.567																339	46.186	53.596	24.127	10.512	17.751		748.969	48.771	3.447	18.095			19.646	3.447		6.721	18.268
			340	13.614	18.44	23.61	17.061	16.372																340	137.351	24.127	12.063	12.063	14.993		411.02	28.091	2.757	5.17			5.515	2.93		8.617	11.719
			341	14.476	18.957	130.113	14.649	23.955																341	55.492	11.029	11.374	10.168	16.717		4.136	4.136	4.308	5.342			4.825	4.825		4.653	13.097
			342	12.58	14.649	45.841	30.848	17.751																342	19.819	37.741	16.372	7.927	36.363		6.893	513.559	1.379	8.1			4.825	3.619		6.376	5.342
			343	14.993	12.408	46.014	11.546	60.834																343	44.118	10.512	18.957	29.642	38.775		291.936	433.079	1.723	5.342			13.614	4.998		5.342	16.027
			344	95.301	54.113	19.991	12.408	22.404																344	48.943	27.746	21.197	18.095	34.467		468.924	54.113	14.821	5.515			12.063	3.619		3.619	7.583
			345	9.995	12.925	16.2	9.478	33.605																345	74.621	21.197	11.719	12.063	13.442		52.218	80.998	11.374	6.032			6.893	13.097		27.401	7.238
			346	23.955	16.889	17.234	19.991	17.234																346	12.236	33.088	8.444	9.823	23.61		47.737	11.374	2.24	6.549			7.755	8.789		5.687	7.41
			347	13.959	11.546	17.751	22.059	34.122																347	19.819	10.857	23.438	8.444	34.467		15.683	54.63	2.585	8.617			3.964	4.136		5.859	7.066
			348	11.374	15.338	20.163	14.131	23.955																348	31.537	26.367	15.855	11.202	70.83		30.503	21.025	0.689	7.927			4.481	4.825		3.791	20.508
			349	17.578	15.338	29.297	11.546	14.821																349	19.819	9.134	12.236	15.683	14.649		13.959	10.34	4.653	2.757			14.131	6.549		6.032	5.17
			350	14.304	18.095	36.88	131.492	23.438																350	16.2	11.374	13.614	36.363	17.923		22.748	95.474	4.308	7.755			12.58	16.2		4.481	32.227
			351	11.029	15.683	36.707	22.576	22.059																351	12.753	12.925	16.2	14.131	25.506		6.721	71.692	852.715	4.481			1.723	4.136		21.197	5.515
			352	62.385	16.889	35.329	14.821	19.819																352	9.995	14.993	39.637	27.918	8.1		67.9	27.918	6.376	8.272			136.662	5.17		3.964	9.478
			353	66.004	15.166	45.152	17.923	18.612																353	15.166	14.131	67.211	8.617	16.717		4.653	6.721	6.549	12.236			115.637	3.964		4.825	5.17
			354	13.959	21.37	28.952	11.029	22.404																354	8.961	12.063	10.168	16.372	76.517		2.757	5.342	8.1	8.444			249.886	9.478		17.751	5.859
			355	14.131	15.683	33.605	16.372	83.066																355	34.467	10.857	34.639	15.166	30.503		4.136	81.342	2.413	4.653			21.714	8.272		6.204	4.825
			356	104.263	7.755	42.567	17.751	32.054																356	21.37	10.168	26.195	6.204	51.528		5.687	51.701	15.166	4.481			20.336	8.789		5.342	13.442
			357	16.544	13.959	21.714	13.097	26.195																357	7.755	9.306	108.227	8.789	30.503		376.208	93.75	12.236	4.136			78.413	10.512		9.478	16.544
			358	16.2	11.202	35.673	11.202	29.469																358	34.295	20.853	31.193	20.68	13.097		4.825	78.757	6.721	4.653			4.136	3.102		4.825	11.719
			359	54.113	8.617	26.367	15.338	26.367																359	7.755	101.85	28.435	42.567	71.347		5.687	55.147	3.619	2.757			9.134	5.17		4.998	9.134
			360	78.068	15.855	28.952	11.719	19.646																360	40.843	14.993	33.605	53.079	29.469		11.029	20.163	19.474	3.964			4.308	8.444		17.751	22.059
			361	19.819	13.097	12.236	15.855	28.78																361	28.263	11.374	30.848	8.1	16.2		17.234	36.707	3.274	4.308			8.617	5.515		6.032	7.583
			362	14.304	10.685	21.887	15.855	26.54																362	18.268	15.166	48.082	23.093	17.923			3104.1	6.549	12.753			459.446	8.1		22.404	6.893
			363	66.694	56.354	26.712	19.129	12.408																363	34.639	10.168	11.891	7.755	31.02				6.204	6.376			150.276	8.617		4.825	8.961
			364	12.753	12.408	21.197	192.499	41.016																364	14.993	27.401	98.059	29.469	28.263				32.399	4.136			329.161	13.787		5.687	37.741
			365	13.614	13.27	13.097	27.057	21.542																365	47.737	15.855	7.583	7.583	10.34				7.927	11.374			3.102	13.787		3.447	4.481
			366	12.236	12.063	22.748	11.029	22.576																366	22.231	13.787	17.578	11.202	16.027				10.857	6.204			5.342	102.712		4.998	8.1
			367	12.408	13.787	17.751	224.898	18.785																367	25.678	22.059	10.168	15.855	18.44				4.825	3.274			4.998	98.403		5.859	4.825
			368	246.44	24.299	36.19	16.544	13.614																368	246.095	11.546	14.649	9.823	14.821				4.136	7.927			169.578	97.886		7.066	5.859
			369	12.925	73.932	29.469	14.821	19.302																369	56.354	13.959	31.71	15.855	9.651				70.313	4.481			140.281	99.954		14.131	5.515
			370	37.914	208.181	23.955	11.546	28.435																370	26.54	15.683	35.501	16.027	15.166				4.653	5.17			25.333	4.653		7.066	4.481
			371	28.435	10.512	22.576	19.646	18.44																371	8.444	28.608	18.612	6.721	21.025				579.736	4.481			100.472	8.617		4.481	3.791
			372	106.331	10.512	21.37	14.131	21.37																372	7.41	13.787	22.921	11.202	24.127				1.551	4.825			18.095	4.136		3.964	19.474
			373	16.027	12.063	19.646	105.642	31.882																373	58.594	28.608	12.58	14.649	40.671					7.927			91.682	1.896		2.93	5.515
			374	11.029	117.016	19.646	14.476	19.991																374	11.719	37.224	10.685	5.515	26.367					9.651			7.755	3.619		5.687	8.272
			375	43.084	9.306	14.649	21.887	28.608																375	27.574	20.336	12.753	7.927	99.61					5.342			13.27	4.308		8.617	5.17
			376	8.617	14.131	17.578	52.218	44.807																376	9.651	13.097	14.131	11.029	9.651					12.58			73.932	2.93		13.787	3.791
			377	48.254	18.268	44.635	17.061	26.023																377	33.433	14.131	11.374	18.44	24.644					8.444			5.687	1.723		5.17	3.964
			378	10.685	74.277	24.644	11.891	21.025																378	6.721	15.683	12.925	6.721	22.059					4.136			2.24	6.549		26.884	4.998
			379	30.331	12.753	19.129	12.236	27.401																379	7.066	14.821	16.717	17.061	16.2					3.274			14.821	3.791		13.27	7.583
			380	10.857	12.58	26.712	15.855	14.476																380	36.363	12.236	9.995	8.1	44.29					7.238			201.977	3.791		4.825	10.168
			381	14.821	65.66	16.372	12.408	22.921																381	8.444	9.823	30.331	6.549	17.406					4.481				2.068		5.687	20.163
			382	16.027	13.442	47.392	18.785	22.748																382	21.542	9.995	12.58	6.549	12.236					4.308				270.911		2.757	13.27
			383	128.045	8.961	24.644	10.857	15.51																383	19.646	9.651	53.941	6.549	12.408					6.376				2.757		3.619	4.136
			384	18.785	15.855	17.061	9.478	13.097																384	9.995	17.234	13.614	33.088	14.821					6.893				7.755		19.474	9.478
			385	15.166	15.855	55.147	45.324	16.889																385	25.161	16.027	6.721	6.721	13.097					4.308				5.17		11.891	3.274
			386	17.234	16.889	28.608	40.326	19.646																386	17.751	12.236	41.36	5.515	24.644					5.342				2.068		21.197	6.893
			387	16.544	11.546	20.163	16.372	18.612																387	7.583	12.408	6.376	15.51	14.476					7.238				94.44		4.825	5.17
			388	24.816	56.698	14.131	20.336	17.234																388	30.331	14.993	28.608	21.37	19.474					3.274				23.61		4.998	6.032
			389	10.34	16.544	36.363	17.234	17.061																389	8.1	10.512	8.617	11.202	33.088					1.551				59.111		36.535	13.27
			390	17.061	9.651	18.268	37.224	20.853																390	12.58	10.857	14.476	14.131	21.197					2.413				14.649		22.921	4.998
			391	9.134	15.166	31.193	20.853	13.442																391	17.406	29.814	10.685	18.957	31.02					1.723				62.902		31.02	9.478
			392	13.097	12.408	31.193	16.544	27.401																392	8.444	10.685	15.855	7.41	12.063					0.689				1.723		32.744	9.651
			393	16.027	15.683	17.751	11.891	21.197																393	9.995	22.576	16.2	6.204	8.789					1.034				3.791		3.274	3.964
			394	11.029	16.889	22.748	195.256	17.234																394	34.639	12.408	11.374	5.342	13.442					1.723				3.447		1.206	3.447
			395	8.617	15.855	22.059	11.374	12.408																395	34.122	11.374	10.685	5.859	14.821					4.998				3.791		3.102	16.027
			396	26.367	8.961	265.052	10.857	30.676																396	39.637	16.544	7.066	12.925	12.753					1.034				19.646		2.93	6.376
			397	63.419	8.789	56.354	9.823	72.381																397	10.34	49.633	14.131	7.583	22.748					1.551				10.857		1.206	7.066
			398	11.202	29.469	32.571	14.304	20.163																398	8.617	23.093	14.476	4.825	31.02					2.413				10.685		1.551	3.274
			399	36.88	14.649	34.122	13.614	15.51																399	10.168	14.476	13.27	4.998	35.673					22.404				26.54		0.517	5.17
			400	20.68	10.34	22.748	36.707	26.367																400	5.859	22.404	12.925	4.308	24.127					37.052				30.676		1.206	9.478
			401	12.236	10.857	15.855	42.912	48.771																401	11.546	22.748	14.993	6.893	16.544					47.737				25.333		1.034	3.964
			402	12.236	12.753	31.365	11.029	32.054																402	22.059	18.095	17.061	8.1	46.014					6.721				5.342		2.24	7.41
			403	13.097	24.989	14.821	14.476	16.027																403	23.61	28.952	28.091	29.814	12.063					19.474				70.313		0.172	5.859
			404	20.336	10.512	20.853	13.614	17.923																404	4.825	9.651	10.512	4.998	8.789					89.442				4.136		0.517	18.44
			405	12.58	18.095	88.925	11.202	47.048																405	31.882	9.306	11.202	7.066	14.304					9.823				3.274		1.551	4.481
			406	11.202	10.857	21.714	11.546	14.649																406	44.463	16.027	7.583	5.515	25.161					60.834				2.413		2.24	6.376
			407	11.546	11.029	19.302	12.925	17.578																407	10.168	11.719	11.546	6.376	26.195					62.385				2.93		0.517	9.134
			408	10.857	13.787	18.268	13.27	19.646																408	9.478	8.617	10.685	9.134	10.685					51.356				3.791		9.823	7.41
			409	11.202	10.34	22.748	37.397	67.038																409	28.952	10.685	21.542	4.308	24.127					11.029				3.274		153.034	12.925
			410	15.855	9.995	17.061	19.129	27.057																410	8.444	7.927	14.649	17.578	16.544					4.998				4.308		42.05	14.649
			411	13.787	169.406	28.78	10.685	13.097																411	7.066	8.272	71.692	4.136	16.544					186.812				5.687		58.766	18.44
			412	23.955	9.995	30.676	16.544	26.712																412	7.583	16.889	8.789	10.685	14.476					2.068				6.721		173.025	9.478
			413	233.859	32.054	17.923	10.34	71.347																413	17.578	16.544	34.639	5.687	12.063					2.24				7.41		4.308	33.95
			414	16.2	10.857	20.163	11.719	16.717																414	6.376	11.029	15.683	4.998	44.118					1.551				3.791		12.753	17.923
			415	12.063	14.304	18.785	11.202	15.166																415	6.721	11.029	14.131	8.444	25.333					71.864				7.41		71.002	7.755
			416	10.512	12.925	32.571	14.304	19.302																416	4.998	40.326	23.093	11.891	28.608					23.093				10.34		54.458	14.476
			417	42.05	52.907	16.027	13.614	26.023																417	7.066	7.583	15.338	8.1	85.478					67.728				342.258		39.637	18.268
			418	14.476	11.546	15.166	16.889	26.54																418	32.227	36.88	48.082	6.549	58.766					37.397				271.945		3.274	91.682
			419	9.823	16.027	24.472	25.161	11.546																419	7.238	13.27	11.719	4.653	15.338					26.54				11.546		4.825	13.097
			420	13.614	11.374	40.671	16.889	30.159																420	12.925	12.063	20.508	5.17	13.787					17.923				8.1		1.723	50.494
			421	25.678	9.995	17.923	13.787	19.474																421	22.059	9.306	12.58	43.084	38.603					27.918				11.029		3.791	180.263
			422	20.163	14.649	22.059	170.095	25.161																422	87.719	16.372	13.27	5.859	16.717					12.58				8.789		156.653	11.202
			423	13.442	14.649	21.025	19.474	20.336																423	5.17	23.782	11.719	18.44	14.131					49.977				2.585		39.465	27.746
			424	14.476	12.925	20.68	9.995	20.163																424	16.544	12.753	12.753	4.998	15.338					20.336				2.068		47.737	27.918
			425	10.857	12.753	32.227	13.614	12.925																425	5.687	5.515	17.751	32.054	13.27					45.497				3.964		52.045	18.957
			426	13.959	12.753	17.578	9.306	22.059																426	10.685	48.771	54.63	13.442	28.435					21.542				2.413		85.651	8.961
			427	11.719	12.58	19.819	11.891	22.921																427	70.657	9.134	26.195	4.998	16.027					30.503				4.825		81.342	12.408
			428	12.58	12.58	53.769	8.961	20.336																428	42.394	9.478	17.578	5.515	24.816					17.578				4.998		102.195	29.814
			429	10.512	8.961	12.063	9.823	25.161																429	55.492	27.057	10.168	11.374	4.136					12.063				13.442		102.54	11.029
			430	13.614	15.338	19.646	21.025	17.751																430	13.097	31.882	40.326	7.583	27.401					68.589				4.481		159.583	116.671
			431	24.299	11.202	39.292	13.27	32.227																431	6.204	14.131	46.703	4.653	16.372					3.791				2.93		1.551	169.061
			432	14.821	12.753	28.952	12.58	22.231																432	11.719	8.961	7.238	5.17	11.891					16.717				2.24		0.345	157.515
			433	12.925	11.719	22.059	24.989	31.02																433	18.612	6.721	10.685	19.129	13.787					6.721				85.823		1.379	145.623
			434	13.614	11.546	46.703	11.029	26.367																434	5.515	13.614	51.873	4.998	43.601					69.968				178.539		2.757	225.07
			435	9.478	11.374	62.213	8.789	28.091																435	56.181	7.066	16.717	18.095	21.887					6.032				3.619		1.551	50.667
			436	10.685	12.408	12.753	10.168	37.224																436	9.134	14.304	38.258	12.925	14.131					5.859				3.447		7.066	16.717
			437	11.719	13.787	13.442	25.85	25.678																437	12.236	20.336	14.476	7.238	18.612					5.687				3.102		1.896	70.485
			438	13.787	14.476	28.952	8.961	14.304																438	7.238	12.58	32.571	2.757	16.027					1165.68				3.102		2.585	10.168
			439	16.717	11.374	41.188	15.855	18.268																439	11.719	21.197	18.957	4.136	12.753					2.24				1.896		0.172	14.476
			440	12.236	17.234	19.646	13.614	36.018																440	7.583	10.512	10.34	18.268	18.44					28.263				7.238		17.061	9.651
			441	16.2	13.27	46.703	17.406	16.544																441	23.438	62.213	21.887	11.202	15.166					33.088				3.619		13.959	10.168
			442	8.789	7.927	41.188	13.27	36.707																442	38.431	10.685	10.168	3.447	14.304					163.029				3.964		42.567	10.857
			443	76.172	11.202	26.367	11.719	27.401																443	4.825	24.472	15.855	3.791	11.546					1.034				2.068		15.51	13.787
			444	14.993	41.877	77.551	78.757	10.857																444	10.168	34.122	10.857	7.583	27.918					0.517				2.93		11.719	7.066
			445	11.374	14.993	21.542	15.338	40.326																445	8.789	9.823	9.134	24.816	17.923					1.206				2.585		12.58	226.276
			446	9.306	68.417	16.372	10.685	72.553																446	16.717	13.959	7.583	3.791	22.231					0.689				2.585		139.936	29.297
			447	62.558	12.236	23.093	21.37	18.44																447	5.342	19.646	17.923	4.653	61.524					468.58				6.549		115.292	13.097
			448	9.134	9.134	12.236	39.465	14.993																448	4.998	11.202	16.027	4.136	30.503					311.41				7.583		0.517	6.032
			449	14.993	11.202	19.302	12.063	34.984																449	4.136	12.753	12.408	5.342	7.066					0.862				3.619		1.551	15.51
			450	11.546	15.855	22.576	16.2	15.166																450	29.642	8.272	11.719	9.823	19.302					76.517				3.274		0.689	9.478
			451	12.58	9.995	114.603	11.374	18.44																451	8.961	7.927	12.925	4.481	74.104					64.798				2.068		2.413	15.166
			452	11.374	11.719	13.097	30.676	108.227																452	13.27	11.546	12.408	4.653	23.093					3.791				2.24		8.961	8.444
			453	9.478	9.134	26.712	103.057	8.961																453	14.821	9.134	10.34	16.2	6.032					2.585				3.619		1.034	9.134
			454	13.442	13.097	76.345	15.683	27.574																454	11.029	25.678	48.771	6.549	87.891					1.551				2.585		2.24	3.274
			455	9.134	16.372	23.265	11.546	15.683																455	6.032	11.891	12.58	3.447	21.197					3.274				1.723		1.379	110.984
			456	17.751	13.614	18.095	13.27	29.642																456	28.091	7.755	17.234	8.617	9.823					6.893				2.24		1.379	29.986
			457	11.891	13.787	14.993	8.617	14.476																457	42.739	17.923	15.51	5.17	10.857					35.501				18.268		0.689	57.56
			458	13.27	14.304	14.476	12.58	33.088																458	5.17	11.546	11.719	4.136	16.372					1.206				3.964		526.14	41.188
			459	10.857	11.202	16.2	12.236	13.959																459	1.723	8.272	13.614	5.859	46.703					87.719				6.376		203.183	9.478
			460	10.857	56.698	18.268	9.478	44.463																460	1.896	8.1	12.063	3.102	10.857					1.206				2.93		4.998	10.857
			461	18.095	13.787	29.469	9.823	13.614																461	1.551	15.51	4.998	3.274	13.787					1.034				2.757		6.549	11.546
			462	14.476	11.891	22.059	9.995	19.129																462	3.102	12.063	16.717	6.204	9.823					0.862				1.723		2.585	10.512
			463	11.029	10.857	24.299	10.685	22.748																463	3.964	7.238	12.408	5.342	13.787					1.551				2.413		2.93	12.925
			464	17.923	77.723	25.333	11.374	115.637																464	4.653	6.893	12.753	4.136	32.916					1.551				1.551		6.032	17.923
			465	84.444	10.34	22.059	10.34	15.855																465	2.93	10.685	14.304	4.308	19.819					1.896				1.379		4.998	75.311
			466	12.236	11.374	23.093	16.544	17.234																466	3.274	8.789	9.134	14.649	13.27					1.551				1.896		503.564	9.823
			467	12.58	11.374	16.544	9.306	7.41																467	1.896	12.408	10.857	3.102	13.787					0.862				164.58		0.689	12.063
			468	10.34	11.891	335.365	10.512	22.404																468	1.034	6.376	15.338	16.372	11.029					1.379				585.94		1.034	152.344
			469	8.961	7.066	17.578	9.651	12.236																469	1.206	13.442	7.238	6.721	6.893					1.034				5.342			12.753
			470	20.163	10.34	14.821	16.2	61.179																470	5.859	14.476	31.193	12.236	100.644					23.265				1.723			10.34
			471	54.803	8.1	77.896	11.891	62.041																471	6.549	12.236	18.785	5.515	15.51					6.893				7.066			17.061
			472	8.1	54.803	18.095	12.063	25.333																472	153.206	10.857	25.678	3.791	12.063					7.755				6.721			21.37
			473	14.476	17.578	34.122	8.617	22.231																473	27.057	44.635	6.549	5.515	22.748					9.651				8.789			19.646
			474	10.685	52.907	12.236	19.819	52.39																474	18.957	13.787	20.68	3.791	15.338					9.478				4.998			12.236
			475	18.268	12.58	21.887	11.546	16.2																475	35.673	8.617	7.066	12.063	20.853					12.063				4.998			22.231
			476	8.789	11.891	15.166	10.34	16.717																476	20.68	13.097	15.51	7.583	13.787					11.202				7.238			11.202
			477	26.884	9.134	19.819	13.614	15.683																477	37.397	9.823	16.027	4.998	61.351					57.905				1.723			82.721
			478	9.823	20.163	18.957	12.408	341.569																478	128.735	60.145	16.372	29.814	15.338					2.068				1.206			11.546
			479	10.857	13.614	37.741	9.823	34.467																479	11.029	9.134	11.374	3.274	8.1					2.413				286.077			88.408
			480	7.41	9.651	32.399	27.746	27.057																480	11.891	15.166	6.721	4.825	10.512					1.551				80.653			6.893
			481	12.753	82.893	45.152	14.821	31.365																481	26.54	8.272	37.397	5.859	31.365					207.492				53.941			36.19
			482	13.787	11.202	12.753	10.857	12.925																482	6.376	55.147	12.925	12.408	8.272					1212.9				147.519			9.651
			483	11.546	11.546	11.202	33.778	16.889																483	39.465	12.408	60.662	6.549	11.891					1470.37				34.467			27.057
			484	10.685	12.58	24.127	12.063	22.576																484	3.619	6.721	45.152	26.023	7.41					25.85				6.376			56.871
			485	13.614	9.306	30.848	10.168	13.097																485	1.206	10.512	22.059	5.515	34.295					10.857				2.585			14.131
			486	10.685	7.583	19.646	10.685	24.299																486	3.102	18.44	8.961	11.202	17.751					68.072				2.068			31.193
			487	12.58	12.753	26.367	9.995	29.297																487	2.413	10.685	12.58	3.102	59.628					8.617				33.433			10.857
			488	16.717	8.617	46.014	12.753	81.859																488	2.93	6.893	28.263	3.274	13.614					8.617				15.855			23.955
			489	15.166	13.959	19.819	13.27	46.875																489	2.24	14.476	13.614	3.619	10.168					12.236				4.998			127.873
			490	20.68	9.995	19.819	19.991	43.601																490	1.551	14.304	15.51	9.478	17.578					8.961				71.519			214.385
			491	73.932	8.961	11.202	9.478	17.923																491	3.274	10.512	11.374	8.444	12.925					9.823				100.472			9.823
			492	16.2	10.34	22.748	17.234	45.669																492	1.896	34.467	31.71	6.376	20.163					98.231				46.531
			493	12.063	7.41	14.993	8.961	38.948																493	1.723	11.202	12.753	6.549	31.193					279.183				28.091
			494	18.095	10.685	11.891	31.365	47.22																494	2.068	22.576	17.061	6.032	17.578					1434.52				12.408
			495	9.134	13.442	17.234	9.995	10.685																495	1.896	7.238	23.438	4.825	6.893					2.068				196.635
			496	15.683	12.236	18.957	12.236	39.12																496	40.671	9.651	13.27	4.653	12.925					0.862				138.213
			497	16.544	11.719	67.383	15.166	31.537																497	75.828	7.755	6.032	2.757	19.302					0.689				18.957
			498	11.546	10.34	16.372	9.306	24.644																498	2.068	10.857	9.995	3.964	11.891					1.551				62.902
			499	20.336	6.032	22.059	12.753	17.406																499	1.896	5.342	18.268	30.676	10.512					1.206				75.655
			500	82.032	9.823	80.136	11.374	16.027																500	3.447	36.363	23.265	35.329	16.717					0.862				11.029
			501	12.753	12.925	13.614	10.34	17.234																501	2.757	10.512	14.131	71.864	28.952					1.379				1.379
			502	15.683	10.857	22.059	8.789	104.608																502	4.136	8.1	23.093	36.88	63.075					6.204				163.374
			503	10.685	12.408	13.787	13.614	53.769																503	2.93	13.442	11.374	6.376	38.258					19.474				102.54
			504	10.512	8.789	24.472	13.959	14.476																504	9.478	36.707	28.263	14.649	23.61					9.306				10.34
			505	11.719	13.27	17.406	9.823	89.097																505	3.447	37.914	9.306	33.433	8.444					71.519
			506	9.478	9.306	22.576	8.1	20.68																506	68.072	11.029	7.238	20.163	7.238					8.961
			507	10.685	10.168	7.755	10.168	28.091																507	1.723	17.234	11.719	98.576	9.995
			508	13.787	21.37	15.166	13.442	22.921																508	1.896	9.651	8.789	6.721	7.927
			509	14.821	4.136	8.1	110.295	12.236																509	0.689	8.617	10.168	23.438	21.025
			510	24.816	10.857	18.785	10.512	22.404																510	1.034	9.134	8.789	4.998	27.574
			511	15.855	13.097	29.986	156.997	23.782																511	1.034	8.617	24.816	14.476	11.891
			512	8.789	9.134	9.651	29.297	15.855																512	0.517	12.063	5.687	6.893	7.41
			513	9.651	16.2	31.882	14.304	14.304																513	0.172	14.821	17.751	1.379	31.365
			514	10.168	9.823	18.44	9.823	21.197																514	1.034	9.823	13.959	2.413	40.671
			515	16.717	7.238	15.51	12.753	6.721																515	0.862	15.166	7.066	1.379	34.122
			516	12.58	16.372	17.234	13.614	17.061																516	5.17	9.306	10.857	7.927	23.61
			517	14.821	57.56	19.819	21.37	20.163																517	0.862	13.27	12.753	3.619	7.41
			518	10.857	8.961	12.408	11.891	12.236																518	2.413	13.787	18.268	1.551	14.476
			519	25.161	11.719	17.234	11.719	25.333																519	0.862	10.34	10.512	1.723	8.789
			520	8.1	8.444	9.134	10.512	19.991																520	1.379	8.444	6.204	34.295	20.336
			521	11.029	20.163	11.029	12.753	33.605																521	3.447	6.376	12.58	32.054	16.889
			522	12.408	9.134	14.821	12.408	9.478																522	2.757	10.512	18.957	38.603	6.893
			523	14.993	14.476	8.789	12.236	12.925																523	1.206	40.326	17.234	9.995	36.535
			524	12.236	13.27	13.27	10.685	15.51																524	1.896	7.755	14.304	5.17	19.819
			525	8.444	11.029	9.651	10.168	14.821																525	10.34	9.478	12.925	3.791	7.066
			526	16.544	15.855	42.739	10.34	38.431																526	31.193	17.061	21.714	3.964	18.785
			527	13.27	14.131	6.549	24.472	14.131																527	3.102	11.202	5.687	4.481	14.476
			528	14.476	13.787	13.614	19.819	39.809																528	23.782	46.531	11.546	26.367	8.617
			529	10.34	14.993	22.748	25.161	19.646																529	19.991	9.478	9.823	63.419	30.331
			530	11.546	13.959	37.569	9.478	20.508																530	5.17	10.168	10.168	3.964	10.512
			531	12.925	26.023	8.789	10.512	23.438																531	4.481	61.524	31.882	4.481	23.093
			532	53.252	10.168	129.596	11.891	31.02																532	13.959	10.34	13.442	2.068	15.51
			533	10.685	13.614	24.989	13.097	19.474																533	2.585	9.995	8.272	1.551	19.302
			534	8.961	7.755	13.614	10.34	21.887																534	2.413	7.583	7.583	3.619	7.583
			535	9.823	11.546	19.129	7.927	22.231																535	2.757	17.234	32.227	2.93	23.438
			536	8.961	13.959	129.252	10.857	20.508																536	7.927	7.238	13.614	204.734	41.877
			537	13.787	12.925	4.825	11.546	13.442																537	461.514	7.927	49.633	21.025	19.474
			538	12.753	7.755	62.902	8.444	11.546																538	6.376	19.474	31.365	1.379	12.58
			539	11.546	10.857	25.161	8.272	29.814																539	1.723	24.472	5.515	2.757	15.855
			540	58.766	11.719	14.304	8.617	26.367																540	2.24	11.891	15.166	3.791	26.712
			541	9.134	11.029	14.649	71.864	8.961																541		10.857	11.202		14.131
			542	11.891	11.202	21.714	15.51	17.578																542		17.061	13.787		9.995
			543	12.58	9.134	17.234	9.651	19.991																543		7.755	23.61		11.202
			544	7.755	7.41	20.68	9.995	17.061																544		6.721	10.685		5.342
			545	14.131	16.2	15.338	14.131	8.617																545		9.823	9.478		107.365
			546	7.927	7.066	7.066	12.236	21.37																546		6.721	9.478		9.478
			547	11.891	11.029	7.583	9.995	14.821																547		19.819	11.029		9.306
			548	34.639	7.41	10.685	12.063	12.925																548		14.649	7.066		38.948
			549	9.306	12.753	9.134	7.583	9.478																549		16.372	16.544		9.306
			550	9.478	9.823	38.603	14.649	8.617																550		8.617	18.785		15.683
			551	6.893	9.478	16.372	9.478	38.948																551		8.789	10.857		8.1
			552	90.821	10.685	20.68	12.753	35.156																552		15.338	14.649		6.032
			553	9.651	17.061	7.41	8.444	19.991																553		6.893	9.306		9.823
			554	7.755	9.134	12.063	9.478	7.755																554		8.617	10.685		5.17
			555	8.789	9.306	12.063	52.562	32.054																555		14.821	4.998		16.889
			556	10.512	10.512	11.546	9.134	15.855																556		7.066	9.651		37.397
			557	13.787	26.712	13.959	11.202	33.261																557		6.721	12.236		19.819
			558	12.408	33.261	4.998	11.202	12.753																558		51.356	11.202		37.397
			559	12.236	16.717	11.719	10.685	14.476																559		8.961	40.154		39.809
			560	52.218	18.785	11.719	11.029	19.302																560		14.649	36.707		5.342
			561	10.168	8.617	14.649	8.1	25.161																561		9.134	11.891		9.134
			562	12.408	10.685	14.821	7.41	24.644																562		8.444	9.651		19.646
			563	13.959	12.925	29.814	6.893	41.705																563		13.442	49.633		25.678
			564	21.542	9.823	13.787	7.927	13.27																564		13.27	12.408		13.27
			565	8.617	8.789	13.27	12.408	15.51																565		8.789	17.061		14.821
			566	9.823	11.719	34.122	9.478	14.476																566		10.512	12.58		7.583
			567	66.004	9.306	10.685	6.032	27.057																567		11.374	6.204		39.637
			568	13.959	12.236	6.893	12.753	52.218																568		9.478	13.787		27.574
			569	18.612	8.1	8.617	13.27	9.995																569		62.041	7.41		13.097
			570	10.512	12.063	6.376	14.476	21.887																570		8.961	5.17		7.755
			571	13.27	11.891	7.066	10.857	28.952																571		10.34	80.481		38.086
			572	8.961	9.823	27.229	10.685	4.825																572		9.478	7.238		19.129
			573	60.662	7.41	12.408	19.129	18.095																573		8.789	8.272		23.093
			574	9.478	10.685	8.961	6.721	22.921																574		19.819	7.755		8.617
			575	13.097	9.478	13.097	7.755	16.544																575		13.097	8.617		16.2
			576	6.893	56.009	24.127	14.304	7.927																576		117.016	11.202		22.748
			577	11.202	13.27	8.1	12.408	13.614																577		10.168	3.964		11.374
			578	10.685	16.027	19.991	10.512	29.125																578		12.408	5.17		10.168
			579	10.34	15.51	14.131	9.651	8.961																579		22.921	19.474		30.676
			580	13.959	9.651	12.236	9.995	14.993																580		11.374	14.649		30.331
			581	9.651	15.166	7.755	8.1	12.063																581		8.961	4.308		40.499
			582	10.685	17.578	17.234	8.617	49.805																582		11.546	15.683		4.998
			583	10.857	12.236	53.596	21.542	19.646																583		12.063	9.823		16.372
			584	12.925	10.512	34.467	44.29	14.304																584		9.134	14.821		6.721
			585	20.163	11.546	12.58	9.306	17.061																585		10.857	7.41		34.639
			586	10.34	56.698	14.131	7.927	12.925																586		12.58	6.204		18.612
			587	8.789	13.097	18.44	9.306	27.746																587		9.306	8.1		16.889
			588	10.34	10.168	11.546	9.478	15.166																588		11.374	14.993		31.365
			589	7.927	12.925	4.998	10.168	12.236																589		10.685	17.234		10.512
			590	9.306	12.408	7.583	7.927	5.859																590		6.376	11.374		6.032
			591	28.091	10.685	11.202	7.238	16.717																591		7.755	20.508		4.825
			592	10.34	56.698	12.408	8.789	13.097																592		8.961	8.617		28.608
			593	12.753	8.272	8.1	19.819	18.957																593		8.789	9.134		25.506
			594	15.683	8.617	7.41	7.927	15.683																594		35.329	11.029		26.54
			595	9.823	9.823	4.825	8.272	8.961																595		9.995	12.236		13.442
			596	12.58	9.823	12.753	11.719	29.297																596		9.651	6.376		37.224
			597	12.236	13.27	25.506	8.617	28.263																597		7.238	6.721		30.159
			598	11.719	10.34	6.376	8.961	8.444																598		9.651	6.549		19.302
			599	7.41	9.478	11.374	9.478	21.542																599		7.41	11.374		13.097
			600	14.131	9.651	6.549	12.236	9.478																600		9.478	4.308		6.204
			601	11.891	5.342	6.204	9.478	15.166																601		10.34	43.429		16.2
			602	9.306	13.442	42.912	6.893	20.163																602		8.272	116.671		20.853
			603	11.029	16.372	10.34	10.34	16.372																603		10.512	3.964		8.789
			604	18.095	10.34	5.859	11.029	29.642																604		9.478	12.236		9.478
			605	12.236	8.1	28.435	9.134	5.687																605		18.957	5.515		45.669
			606	12.58	8.961	11.374	11.029	17.061																606		8.617	4.825		5.859
			607	13.959	17.751	34.295	7.583	18.44																607		8.1	5.687		42.394
			608	11.374	8.1	24.989	9.995	14.476																608		23.61	3.447		58.766
			609	10.512	11.374	4.136	9.823	3.619																609		20.853	7.927		4.653
			610	9.651	9.306	13.097	9.651	13.27																610		28.263	9.823		13.614
			611	9.134	10.512	6.204	8.617	54.803																611		13.442	7.583		18.957
			612	9.995	20.163	19.302	56.354	18.785																612		7.583	10.512		9.651
			613	9.478	7.41	11.546	68.934	7.41																613		15.855	36.88		7.41
			614	9.651	12.408	16.889	7.41	14.649																614		18.44	9.306		10.168
			615	13.959	18.957	8.617	9.651	6.893																615		7.927	14.993		5.859
			616	7.583	6.376	7.41	8.617	8.272																616		5.342	9.995		4.653
			617	9.134	12.58	54.803	7.41	97.197																617		7.238	16.027		11.719
			618	8.1	10.857	22.059	9.823	6.204																618		9.134	14.476		23.438
			619	9.306	14.304	30.159	7.066	18.095																619		12.925	11.891		3.791
			620	7.927	8.617	7.066	12.063	9.306																620		17.234	12.408		8.789
			621	12.753	9.478	7.583	7.927	12.236																621		13.27	129.596		9.478
			622	13.442	13.959	5.687	7.755	163.891																622		10.857	116.499		54.803
			623	4.653	13.442	8.444	8.617	18.612																623		6.549	118.05		10.685
			624	18.612	9.651	28.091	8.617	16.027																624		7.41	13.442		8.961
			625	6.893	10.512	13.442	6.549	8.617																625		14.821	176.471		26.712
			626	9.478	19.474	10.168	12.58	9.823																626		12.063	14.304		63.592
			627	16.027	9.995	16.2	7.238	7.927																627		8.272	13.959		17.061
			628	17.234	8.444	3.274	15.855	23.61																628		5.859	12.236		10.857
			629	15.166	14.476	10.168	8.444	11.546																629		9.306	24.816		26.884
			630	9.651	16.027	7.238	8.961	14.131																630		7.755	16.2		39.465
			631	9.134	11.719	23.61	13.097	61.351																631		11.202	15.683		11.374
			632	29.642	8.272	7.927	7.066	10.168																632		7.927	7.238		29.125
			633	6.721	8.444	7.583	9.478	29.125																633		9.995	16.717		82.549
			634	42.739	13.097	9.823	6.204	17.751																634		13.097	16.889		28.78
			635	9.651	8.617	5.859	6.204	9.651																635		7.583	9.134		33.605
			636	57.215	10.168	8.961	8.961	6.032																636		10.34	13.787		3.964
			637	10.512	9.995	105.469	13.959	7.755																637		8.961	111.329		4.998
			638	20.163	8.789	18.612	9.134	8.789																638		18.268	42.222		21.542
			639	10.857	13.614	19.991	6.549	11.029																639		12.58	24.989		5.342
			640	13.27	7.066	26.195	19.991	18.612																640		8.789	24.299		21.542
			641	6.549	9.823	20.336	14.993	11.029																641		4.653	21.37		9.995
			642	10.168	9.651	10.685	16.2	14.476																642		7.238	9.651		11.202
			643	10.512	8.961	21.025	20.163	34.122																643		12.063	14.993		13.614
			644	14.131	13.959	18.095	19.819	4.825																644		11.546	138.385		20.336
			645	8.961	12.236	208.009	8.1	16.2																645		13.27	110.295		3.102
			646	8.444	10.685	6.721	16.2	21.542																646		8.1	148.725		14.131
			647	11.202	8.444	1.723	8.617	15.338																647		8.272	54.63		12.063
			648	12.925	6.376	59.628	17.578	10.168																648		6.893	157.687		9.823
			649	6.893	11.029	19.474	7.41	57.043																649		16.027	10.168		12.236
			650	7.755	10.512	323.818	9.306	6.204																650		5.515	22.059		113.569
			651	11.719	8.1	9.995	6.721	8.789																651		6.893	4.308		7.41
			652	9.134	7.41	48.426	8.444	32.571																652		9.823	5.687		10.685
			653	21.887	8.272	26.712	38.603	14.476																653		21.197	281.079		12.58
			654	14.821	13.614	6.032	10.857	62.902																654		12.753	203.183		16.717
			655	8.444	9.478	15.683	6.376	34.467																655		11.719	360.353		6.376
			656	9.478	11.029	17.578	10.685	11.546																656		8.789	123.909		2.24
			657	20.336	7.927	17.578	6.204	8.444																657		6.549	86.857		18.44
			658	15.683	10.857	13.442	7.066	13.959																658		6.032	13.27		10.685
			659	15.683	18.095	114.775	7.755	36.363																659		11.029	18.957		13.787
			660	73.587	12.063	52.39	9.134	12.753																660		10.168	179.918		8.789
			661	9.306	6.376	127.356	8.789	17.061																661		11.374	82.549		23.265
			662	8.272	8.789	31.537	5.687	25.161																662		7.927	9.823		12.408
			663	5.859	15.338	2.413	9.306	9.823																663		8.789	163.374		84.789
			664	18.268	22.921	66.694	13.097	7.066																664		6.721	22.748		20.336
			665	8.961	6.376	13.27	12.925	4.653																665		12.236	9.823		18.785
			666	11.374	10.34	14.821	6.893	27.401																666		11.719	251.093		8.444
			667	6.376	11.202	13.787	6.721	11.029																667		19.819	166.131		8.961
			668	8.1	9.306	7.583	5.687	18.785																668		6.032	13.097		12.063
			669	7.755	10.857	16.889	11.891	9.823																669		9.478	8.789		15.166
			670	7.238	9.134	18.612	8.444	9.823																670		40.326	49.288		73.415
			671	10.857	10.685	6.893	6.893	8.272																671		11.546	14.993		107.882
			672	23.438	8.272	7.927	13.959	16.372																672		12.925	23.782		27.229
			673	6.032	11.202	458.929	6.549	6.893																673		66.866	14.304		23.265
			674	6.721	11.029	5.687	5.515	11.546																674		10.685	14.476		27.918
			675	7.41	8.617	63.419	7.41	9.478																675		9.995	13.097		19.646
			676	7.238	13.27	66.349	7.583	16.717																676		5.687	19.819		44.807
			677	11.202	13.614	20.68	5.687	21.197																677		10.685	9.995		7.066
			678	47.22	18.095	15.338	7.583	15.683																678		6.721	14.131		2.24
			679	16.717	9.478	27.574	4.481	3.102																679		8.617	95.991		82.721
			680	9.134	16.027	17.234	7.41	12.063																680		6.376	133.905		81.17
			681	7.41	8.617	19.474	6.893	12.236																681		10.685	14.131		2.413
			682	9.478	10.685	22.059	7.755	7.066																682		25.161	23.438		18.44
			683	7.755	8.617	4.481	6.549	13.27																683		6.721	14.649		15.51
			684	7.583	7.755	211.628	5.515	34.122																684		7.238	10.857		7.755
			685	24.989	8.961	24.644	5.342	19.129																685		6.204	9.478		16.717
			686	14.821	7.238	88.753	5.687	18.095																686		22.059	57.56		19.129
			687	11.029	12.925	157.515	17.578	8.961																687		8.617	56.181		18.612
			688	35.156	8.789	143.555	5.17	10.685																688		13.27	32.571		19.129
			689	10.685	11.374	13.959	5.859	16.889																689		11.029	11.374		64.626
			690	8.272	6.893	127.528	28.608	7.41																690		7.41	18.095		23.438
			691	5.859	7.583	48.771	5.17	18.095																691		15.166	21.197		6.721
			692	9.478	8.961	14.304	8.789	11.202																692		56.009	20.336		38.258
			693	14.649	12.236	59.8	19.474	8.789																693		10.685	12.925		94.957
			694	8.272	19.302	471.854	7.927	13.097																694		6.376	18.957		17.061
			695	15.683	9.134	119.601	9.478	13.27																695		9.651	33.778		43.601
			696	6.893	11.374	145.451	6.204	21.887																696		11.202	11.719		3.619
			697	11.029	8.272	20.163	4.653	8.1																697		11.374	17.751		20.163
			698	9.823	9.134	15.51	8.444	9.306																698		8.789	15.51		17.578
			699	35.156	24.127	497.532	9.823	12.58																699		24.644	16.372		12.236
			700	9.651	5.859	25.333	12.925	16.027																700		12.408	9.306		12.58
			701	12.753	7.755	2.413	12.753	12.236																701		6.893	16.889		8.961
			702	11.029	7.927	2.757	9.823	45.669																702		14.476	29.986		51.873
			703	11.374	8.961	2.93	3.791	10.34																703		13.787	11.202		14.993
			704	7.41	8.1	1.723	17.234	7.238																704		57.732	21.025		15.338
			705	11.719	8.789	2.068	6.721	11.029																705		6.032	24.299		14.649
			706	13.442	8.272		7.41	13.787																706		11.546	17.406		6.549
			707	8.617	5.17		5.859	13.27																707		10.34	42.05		7.41
			708	18.268	9.478		5.859	4.998																708		13.614	22.059		10.685
			709	10.512	31.02		5.687	7.238																709		9.134	9.651		8.789
			710	9.478	3.619		5.342	7.755																710		11.029	17.751		49.46
			711	7.066	4.998		5.17	18.957																711		7.238	16.889		9.995
			712	10.685	8.444		5.515	7.238																712		10.857	12.408		8.1
			713	11.202	6.893		4.998	7.41																713		24.816	27.229		7.238
			714	11.891	41.877		5.859	16.027																714		7.066	33.261		14.649
			715	12.408	7.41		4.308	10.685																715		12.236	12.753		4.136
			716	8.789	9.995		6.549	8.617																716		12.753	192.499		28.608
			717	12.753	9.134		9.478	10.34																717		93.406	225.242		14.993
			718	31.537	9.823		5.17	6.721																718		13.614	175.954		8.1
			719	9.478	6.204		5.17	39.465																719		10.168	179.918		24.127
			720	8.617	5.342		3.619	8.1																720		19.302	105.986		7.583
			721	13.442	5.859		7.755	4.308																721		6.376	65.315		19.646
			722	9.478	7.755		5.515	17.578																722		14.821	137.524		10.857
			723	11.891	7.41		4.481	14.993																723		10.34	152.344		12.408
			724	14.304	23.265		3.619	5.515																724		36.018	265.052		22.921
			725	9.134	12.58		6.204	35.673																725		10.168	173.886		6.893
			726	18.095	4.998		4.481	10.857																726		13.097	242.303		8.789
			727	5.17	19.474		3.274	154.929																727		6.893	82.549		15.51
			728	19.819	6.721		5.515	4.998																728		11.719	95.301		13.097
			729	8.617	7.927		5.342	8.444																729		30.331	220.762		2.068
			730	14.821	7.41		9.478	113.741																730		11.891			10.34
			731	9.651	19.646		5.515	4.998																731		12.58			103.574
			732	10.168	9.651		4.825	25.85																732		21.025			5.515
			733	9.306	6.376		3.102	29.814																733		9.478			28.952
			734	12.236	11.546		26.884	21.197																734		34.812			10.168
			735	19.302	5.515		31.71	15.51																735		9.823			42.567
			736	12.408	9.134		7.583	16.544																736		9.478			10.512
			737	14.131	21.887		234.721	120.807																737		6.721			17.923
			738	8.617	7.927		5.687	303.827																738		10.34			11.546
			739	10.857	9.306		7.238	5.687																739		19.819			13.097
			740	12.58	16.372		10.168	12.408																740		16.717			27.229
			741	9.478	13.27		104.608	22.921																741		13.614			8.961
			742	8.617	7.066		20.508	117.188																742		12.063			28.952
			743	9.651	4.136		20.68	52.562																743		10.857			10.512
			744	5.515	7.927		13.787	21.542																744		21.542			14.993
			745	9.478	6.893		216.626	25.333																745		10.34			143.9
			746	9.306	7.755		13.959	15.683																746		5.687			13.097
			747	14.304	3.791		11.029	17.234																747		15.166			12.063
			748	18.612	5.342		125.288	32.916																748		4.481			69.279
			749	5.859	8.617		25.85	23.782																749		5.515			14.476
			750	7.41	7.927		11.546	10.512																750		11.202			6.721
			751	16.027	22.576		14.993	253.333																751		3.791			11.202
			752	17.234	6.721		4.308	24.472																752		23.093			12.753
			753	10.512	9.651		169.75	26.54																753		6.549			4.998
			754	4.481	12.236		19.474	25.85																754		3.964			4.136
			755	8.789	12.753		104.435	171.646																755		11.891			57.388
			756	20.163	227.483		23.782	5.687																756		7.066			11.891
			757	9.306	11.719		144.934	47.392																757		27.918			8.617
			758	7.583	9.478		100.127	22.404																758		9.823			6.893
			759	22.921	4.653		14.993	25.333																759		10.512			62.213
			760	9.478	7.41		60.49	20.163																760		11.374			38.775
			761	14.649	14.649		36.707	21.887																761		9.134			26.367
			762	6.549	17.751		26.023	328.471																762		5.342			25.161
			763	31.71	86.168		10.685	81.859																763		9.134			26.712
			764	14.993	9.134		26.367	78.585																764		6.032			14.821
			765	19.819	7.066		9.651	97.714																765		14.304			6.376
			766	8.961	11.891		19.819	17.406																766		9.306			15.338
			767	4.998	116.671		90.131	15.683																767		9.995			16.717
			768	8.961	9.306		139.764	31.71																768		6.893			20.163
			769	5.17	7.755		125.805	12.063																769		20.163			15.683
			770	15.338	10.512		11.374	18.268																770		4.825			9.651
			771	7.41	8.961		29.125	154.068																771		9.478			14.821
			772	9.995	8.272		146.485	31.365																772		8.617			17.061
			773	6.204	15.855		90.476	23.093																773		9.823			17.234
			774	18.785	8.961		11.202	27.918																774		6.549			13.959
			775	4.481	9.134		3.964	19.129																775		11.202			35.846
			776	11.029	9.478		30.159	17.578																776		6.893			26.023
			777	8.272	239.374		7.238	18.612																777		14.476			22.404
			778	16.544	248.852		15.166	9.651																778		7.238			13.787
			779	15.166	7.583		13.614	217.66																779		7.755			8.444
			780	6.721	7.755		118.222	14.993																780		7.066			4.653
			781	13.787	9.134		23.265	31.193																781		10.168			3.274
			782	5.342	10.168		62.213	30.159																782		21.025			3.102
			783	7.41	9.478		11.891	21.887																783		8.617			127.183
			784	6.893	16.889		8.272	22.921																784		10.34			15.51
			785	8.617	9.995			124.254																785		8.789			5.515
			786	4.825	132.181			232.136																786		12.063			13.442
			787	9.995	9.306			24.989																787		5.687			34.295
			788	16.2	7.927			173.542																788		11.546			76.862
			789	13.614	9.134			10.34																789		15.338			6.549
			790	6.549	17.923			139.592																790		20.336			11.546
			791	7.41	5.342			23.955																791		6.893			147.691
			792	7.927	9.134			202.666																792		6.204			13.27
			793	6.032	16.372			90.993																793		15.683			39.12
			794	19.646	13.097			78.585																794		8.789			0.862
			795	6.032	10.34			8.444																795		12.925			17.578
			796	13.27	21.887			179.401																796		6.893			3.447
			797	10.34	17.923			190.258																797		37.224			8.789
			798	6.376	6.721			260.571																798		22.231			18.957
			799	15.338	14.821			16.717																799		4.481			31.365
			800	8.617	199.737			166.476																800		17.578			18.957
			801	7.41	11.719			8.272																801		9.995			21.542
			802	5.515	2.757			19.302																802		14.821			63.247
			803	13.097	10.685			285.387																803		36.018			18.44
			804	9.823	5.17			11.202																804		36.19			18.095
			805	11.719	352.426			193.016																805		4.998			12.408
			806	17.923	178.539			147.347																806		13.442			11.719
			807	11.719	11.202			7.41																807		5.687			36.535
			808	8.789	11.719			254.367																808		10.34			11.202
			809	12.408	225.932			190.948																809		7.41			11.374
			810	298.485	13.442			16.027																810		10.168			4.998
			811	8.272	301.242			469.958																811		56.354			59.456
			812	6.549	9.651			155.102																812		5.17			32.227
			813	11.719	10.685			318.131																813		9.478			35.329
			814	6.893	20.163																			814		5.17			27.918
			815	14.993	98.403																			815		9.306			9.651
			816	106.503	16.027																			816		13.442			17.061
			817	7.41	18.095																			817		11.546			23.782
			818	12.925	6.721																			818		6.204			14.821
			819	13.614	10.857																			819		8.961			20.68
			820	9.134	8.961																			820		9.306			15.855
			821	7.41	17.923																			821		7.927			21.37
			822	10.34	294.521																			822		11.202			29.642
			823	9.134	180.607																			823		8.789			5.342
			824	8.617	6.032																			824		6.721			6.549
			825	5.515	21.887																			825		7.41			6.721
			826	15.855																				826		22.576			43.773
			827	11.374																				827		4.998			11.546
			828	13.27																				828		18.44			122.013
			829	9.306																				829		4.308			14.476
			830	6.721																				830		6.721			11.202
			831	200.943																				831		7.755			10.685
			832	9.823																				832		9.823			102.712
			833	12.408																				833		15.51			13.442
			834	7.238																				834		8.444			8.1
			835	6.376																				835		6.549			12.753
			836	16.544																				836		7.755			6.721
			837	81.687																				837		7.583			116.326
			838	21.025																				838		5.515			12.236
			839	11.891																				839		13.787			14.304
			840	12.58																				840		3.964			23.265
			841	5.342																				841		8.617			10.34
			842	9.651																				842		3.619			7.238
			843	23.093																				843		8.789			14.993
			844	8.444																				844		36.19			8.272
			845	18.44																				845		6.204			82.549
			846	417.913																				846		22.748			8.789
			847	17.923																				847		11.029			17.751
			848	81.687																				848		7.238			11.891
			849	12.408																				849		4.998			12.063
			850	166.304																				850		6.376			159.066
			851	10.168																				851		6.549			8.444
			852	22.576																				852		8.1			17.751
			853	11.546																				853		5.859			8.789
			854	21.714																				854		2.93			8.961
			855	7.927																				855		3.791			25.161
			856	21.714																				856		6.032			145.968
			857	24.472																				857		8.444			93.923
			858	12.236																				858		7.755			22.576
			859	24.127																				859		18.957			31.537
			860	11.546																				860		8.444			29.469
			861	9.306																				861		23.61			25.161
			862	6.893																				862		9.651			50.15
			863	14.304																				863		13.442			22.748
			864	8.617																				864		12.236			17.406
			865	13.959																				865		6.204			29.642
			866	261.777																				866		12.408			6.549
			867	309.342																				867		5.17			29.814
			868	463.237																				868		7.41			250.92
																								869		11.719			11.202
			SUM	27606.2	26227.7	29482.3	21242.6	28764		4910.34	3406.38	3992.84	1942.74	2423.03		1467.26	1935.31	2211.56	2720.82	2774.07				870		11.374			25.85
																								871		13.959			19.129
																								872		4.653			23.438
																								873		8.272			48.426
																								874		6.893			47.737
																								875		7.238			15.51
																								876		9.651			67.038
																								877		7.755			8.617
																								878		7.927			15.166
																								879		4.825			14.304
																								880		8.272			24.299
																								881		3.964			22.231
																								882		7.238			3.791
																								883		6.721			16.717
																								884		14.649			14.993
																								885		4.308			16.372
																								886		15.338			8.789
																								887		3.964			9.823
																								888		10.168			7.583
																								889		5.515			8.444
																								890		7.755			8.444
																								891		7.238			103.229
																								892		10.685			14.649
																								893		6.721			16.2
																								894		7.41			11.891
																								895		4.481			20.508
																								896		8.961			19.129
																								897		6.032			5.515
																								898		11.719			11.374
																								899		211.628			18.268
																								900		4.136			8.444
																								901		100.989			11.202
																								902		100.644			222.83
																								903		12.236			5.17
																								904		11.546			24.127
																								905		11.374			19.474
																								906		6.032			32.054
																								907		9.823			7.583
																								908		17.923			12.925
																								909		13.614			18.785
																								910		5.687			53.941
																								911		6.549			7.927
																								912		6.204			8.789
																								913		52.562			11.374
																								914		13.959			13.097
																								915		6.204			14.476
																								916		6.032			23.61
																								917		24.989			21.887
																								918		42.739			99.954
																								919		20.853			16.2
																								920		165.959			51.701
																								921		8.789			6.893
																								922		18.44			13.959
																								923		17.751			7.755
																								924		10.168			16.544
																								925		21.542			12.925
																								926		41.877			117.533
																								927		8.617			22.921
																								928		18.785			8.789
																								929		5.342			122.186
																								930		9.478			19.302
																								931		8.961			26.195
																								932		10.857			22.921
																								933		273.496			6.721
																								934		181.814			18.957
																								935		5.342			6.032
																								936		22.748			7.066
																								937		11.374			19.991
																								938		82.032			8.444
																								939		116.843			82.376
																								940		18.095			11.891
																								941		6.204			214.902
																								942		20.336			88.925
																								943		162.168			212.317
																								944		217.66			13.959
																								945		237.65			8.272
																								946		28.608			8.789
																								947		33.433			12.236
																								948		22.921			20.336
																								949		4.308			14.821
																								950		35.156			15.166
																								951		214.385			32.227
																								952		214.385			22.576
																								953		7.238			198.358
																								954		4.653			15.855
																								955		9.306			19.991
																								956		9.995			21.542
																								957		12.408			22.231
																								958		5.515			6.032
																								959		145.968			168.372
																								960		124.426			84.444
																								961		9.306			7.41
																								962		6.549
																								963		11.374
																								964		3.447
																								965		3.791
																								966		6.032
																								967		8.272
																								968		6.721
																								969		5.342
																								970		5.342
																								971		5.515
																								972		3.791
																								973		97.886
																								974		10.857
																								975		11.546
																								SUM	23554.1	21489.7	22162.7	19563.2	28774		20221	19259.8	13278.2	15169.4	21163.8		11108.2	12820.9	17817.4	13366.7	15069.3

## Sheet: Fig.5A
				Egg-to-Chorion Index (ECI)
				wild type	p30ahub
		Number of activated eggs	1	0.581482	0.842105
			2	0.617391	0.810053
			3	0.598758	0.804472
			4	0.600665	0.828571
			5	0.579284	0.797791
			6	0.574026	0.869824
			7	0.59149	0.801108
			8	0.598049	0.832369
			9	0.588267	0.859649
			10	0.606374	0.770492
			11	0.600095	0.792171
			12	0.62177	0.814606
			13	0.618621	0.818181
			14	0.621101	0.803373
			15	0.609412	0.859755
			16	0.604768	0.827379
			17	0.645565	0.80682
			18	0.614662	0.847956
			19	0.604005	0.828405
			20	0.606238	0.828405
			21	0.610048	0.779661
			22	0.604762	0.827586
			23	0.624268	0.829411
			24	0.588738	0.776534
			25	0.628966	0.815643
			26	0.606926	0.850297
			27	0.636877	0.953022
			28	0.606349	0.782126
			29	0.629584	0.821841
			30	0.619127	0.813956
			31	0.583546	0.80899
			32	0.600775	0.836259
			33	0.585819	0.916126
			34	0.62069	0.805712
			35	0.600001	0.820815
			36	0.606742	0.84431
			37	0.620154	0.811108
			38	0.574075	0.812496
			39	0.604564	0.828222
			40	0.613636	0.847061
			41	0.596294	0.821841
			42	0.616539	0.871165
			43	0.594696	0.826346
			44	0.587786	0.855418
			45	0.61567	0.830412
			46	0.611538	0.826813
			47	0.606177	0.820811
			48	0.633858	0.836254

## Sheet: Fig.5C
								Number of CGs per DLR
								0 min post activation		20 min post activation		30 min post activation
								wild type	p30ahub	wild type	p30ahub	wild type	p30ahub
							DLR 1	868	540	198	361	157	382
							DLR 2	825	975	99	362	213	504
							DLR 3	705	729	192	372	210	308
							DLR 4	784	540	49	506	196	468
							DLR 5	813	961	53	305	167	491
				Normalized area
				Time (min)	wild type					p30ahub
				0	1.03532	0.983617	1.10567	0.796659	1.07874	1.01927	0.929938	0.959061	0.846571	1.24516
				20	0.184152	0.127749	0.149743	0.0728584	0.090871	0.875036	0.833445	0.574599	0.656438	0.915836
				30	0.0550265	0.0725798	0.0829402	0.102039	0.104036	0.480693	0.554806	0.771025	0.578425	0.652106

## Sheet: Fig.S3B
						CG mean size (um)
						0 min post activation		20 min post activation		30 min post activation
						wild type	p30ahub	wild type	p30ahub	wild type	p30ahub
					DLR 1	31.8044	43.6187	24.7997	56.0138	9.34559	29.2321
					DLR 2	31.7911	22.0407	34.4078	53.204	9.08595	25.4382
					DLR 3	41.8188	30.4015	21.0149	35.6942	10.5312	57.8487
					DLR 4	27.0951	36.2281	39.6477	29.9791	13.8817	28.5612
					DLR 5	35.38	29.9417	45.7176	69.3895	16.6112	30.6911
						CG median size (um)
						0 min post activation		20 min post activation		30 min post activation
						wild type	p30ahub	wild type	p30ahub	wild type	p30ahub
					DLR 1	14.821	34.984	6.29	15.338	8.1	14.3035
					DLR 2	14.476	12.925	7.583	10.426	7.066	8.272
					DLR 3	24.989	17.751	6.376	9.909	7.755	14.304
					DLR 4	15.51	24.213	13.787	9.1335	10.426	11.029
					DLR 5	22.404	18.957	16.2	11.546	10.34	16.2

## Sheet: Fig.S3C
					Fish	% Cleaved	% 1dpf
					wild type	97	100
					krang1	4	100
					krang2	17	77
					krang3	11	71
					krang4	32	29
					krang5	10	60
					krang6	50	80
					krang7	51	10
					krang8	21	0
					krang9	65	18

[truncated: 1 more sheets: Fig.S3D]
